# Supplementary material for: Characterization of phytochemicals from twisted-leaf garlic (Allium obliquum L.) using liquid chromatography coupled with electrospray ionization quadrupole time-of-flight mass spectrometry
Source: Metabolomics. 2023 Oct 21;19(11):89. doi: 10.1007/s11306-023-02054-2 (PMC10590303; doi:10.1007/s11306-023-02054-2)
Supplement: Supplementary file 2 — Supplementary file2 (XLSX 88 kb) [file 11306_2023_2054_MOESM2_ESM.xlsx]

## Sheet: Legend
Supplemental Table 4. Analytical data of annotated metabolites.
a) Cysteine Conjugates (1-22)
b) Apigenin O-Glycosides (23-52)
c) Luteolin O-Glycosides (53-70)
d) Chrysoeriol O-Glycosides (71-82)
e) Selgin O-Glycosides (83-88)
f) Tricin O-Glycosides (89-105)
g) Flavonol O-Glycosides (106-115)
g) Flavone C-Glycosides (116-122)
i) Steroidal Saponins (123-132)
j) Hydroxycinnamic Acid Conjugates (133-151)
k) Other Metabolites (152-167)

## Sheet: a Cysteine Conjugates
Compound				Analytical Data
No.	Name	Abbreviation	Elemental Composition	Quantifier Ion			Observed fragment ions upon CID; m/z (rel. Intensity [%])	AL	Comments
				Type	m/z	RT [min]*
1	S-Methylcysteine sulfoxide	Cys(Me) S-Oxide Methiin	C4H9NO3S	[M+H]+	152.038	1.51 (A)	m/z 152 [M+H]+@CE05V: 152.039 (24), 106.033 (2, C3H8NOS+), 89.048 (1, C3H7NO2*+), 88.040 (100, C3H6NO2+), 70.029 (1, C3H4NO+)	1
2	S-(Prop-2-enyl)cysteine sulfoxide	Cys(Prop-2-enyl) S-Oxid Alliin	C6H11NO3S	[M+H]+	178.053	2.17 (A)	m/z 178 [M+H]+@CE05V: 178.055 (25), 161.028 (3, C6H9O3S+), 137.015 (3, C3H7NO3S*+), 120.012 (5, C3H6NO2S+), 88.040 (100, C3H6NO2+)	1
3	S-(Prop-1-enyl)cysteine sulfoxide	Cys(Prop-2-enyl) S-Oxid Isoalliin	C6H11NO3S	[M+H]+	178.053	2.44 (A)	m/z 178 [M+H]+@CE05V: 178.055 (20), 160.044 (2, C6H10NO2S+), 132.049 (1, C5H10NOS+), 114.038 (3, C5H8NS+), 88.040 (100, C3H6NO2+)	2
4	3-Methyl-1,4-thiazane-5-carboxylic acid S-oxide	Cycloalliin	C6H11NO3S	[M+H]+	178.053	1.70 (A)	m/z 178 [M+H]+@CE05V: 178.055 (100), 160.044 (1, C6H10NO2S+), 114.055 (2, C5H8NO2+), 91.022 (63, C3H7OS+), 88.040 (94, C3H6NO2+), 73.011 (6, C3H5S+), 68.050 (1, C4H6N+)	2
5	S-(Propyl)cysteine sulfoxide	Cys(Propyl) S-Oxid Propiin	C6H13NO3S	[M+H]+	180.069	2.72 (A)	m/z 180 [M+H]+@CE05V: 180.071 (33), 134.064 (5, C5H12NOS+), 88.040 (100, C3H6NO2+)	2
6	S-(Methyl)cysteine	Cys(Me) Deoxymethiin	C4H9NO2S	[M+H-NH3]+	119.016	1.81 (A)	m/z 119 [M+H-NH3]+@CE05V: 119.016 (68, C4H7O2S+), 91.021 (3, C3H7OS+), 77.006 (91, C2H5OS+), 75.027 (17, C3H7S+), 74.990 (41, C2H3OS+), 73.029 (100, C3H5O2+), 71.013 (4, C3H3O2+), 55.018 (16, C3H3O+)	2	Reference spectra of Cys(Me): METLIN ID 6490
7	g-Glutamyl-S-(methyl)cysteine	g-Glu-Cys(Me)	C9H16N2O5S	[M+H]+	265.085	0.94 (B)	m/z 265 [M+H]+@CE10V: 265.085 (42), 248.059 (15, C9H14NO5S+), 202.052 (8, C8H12NO3S+), 136.043 (80, C4H10NO2S+), 130.050 (17, C5H8NO3+), 119.016 (100, C4H7O2S+), 84.043 (7, C4H6NO+), 73.029 (10, C3H5O2+)	2
8	S-(Prop-2-enyl)cysteine	Cys(Prop-2-enyl) Deoxyalliin	C6H11NO2S	[M+H]+	162.058	4.41 (A) 1.03 (B)	m/z 162 [M+H]+@CE10V: 162.058 (5), 145.032 (55, C6H9O2S+), 116.054 (3, C5H10NS+), 74.006 (3, C2H4NS+), 73.010 (100, C3H5S+)	2
9	g-Glutamyl-S-(prop-2-enyl)cysteine	g-Glu-Cys(Prop-2-enyl)	C11H18N2O5S	[M+H]+	291.101	2.23 (B)	m/z 291 [M+H]+@CE10V: 291.100 (45), 274.073 (8, C11H16NO5S+), 228.068 (7, C10H14NO3S+), 162.058 (57, C6H12NO2S+), 145.031 (100, C6H9O2S+), 130.049 (9, C5H8NO3+), 116.053 (4, C5H10NS+), 84.045 (6, C4H6NO+), 74.006 (2, C2H4NS+), 73.010 (10, C3H5S+)	2
10	S-(Prop-1-enyl)cysteine	Cys(Prop-1-enyl) Deoxyisoalliin	C6H11NO2S	[M+H]+	162.058	5.88 (A) 1.29 (B)	m/z 162 [M+H]+@CE10V: 162.058 (24), 145.031 (70, C6H9O2S+), 116.052 (28, C5H10NS+), 105.000 (10, C3H5O2S+), 99.026 (10, C5H7S+), 86.989 (18, C3H3OS+), 76.021 (10, C2H6NS+), 73.011 (24, C3H5S+), 58.994 (6, C2H3S+), 58.065 (100, C3H8N+), 55.017 (15, C3H3O+)	2
11	g-Glutamyl-S-(prop-1-enyl)cysteine	g-Glu-Cys(Prop-1-enyl)	C11H18N2O5S	[M+H]+	291.101	2.69 (B)	m/z 291 [M+H]+@CE10V: 291.100 (42), 274.073 (8, C11H16NO5S+), 228.068 (5, C10H14NO3S+), 170.080 (6, C8H12NO3+), 162.058 (100, C6H12NO2S+), 145.032 (72, C6H9O2S+), 130.050 (11, C5H8NO3+), 116.052 (6, C5H10NS+), 84.044 (6, C4H6NO+), 73.009 (2, C3H5S+), 58.065 (4, C3H8N+)	2
12	S-(2-Carboxypropyl)cysteine	Cys(2-CP)	C7H13NO4S	[M+H]+	208.064	0.90 (B)	m/z 208 [M+H]+@CE05V: 208.064 (100), 191.038 (81, C7H11O4S+), 190.053 (13, C7H12NO3S+), 162.058 (9, C6H12NO2S+), 119.016 (50, C4H7O2S+)	2
13	S-(2-Carboxypropyl)cysteinyl-glycine	Cys(2-CP)-Gly	C9H16N2O5S2	[M+H]+	265.085	1.04 (B)	m/z 265 [M+H]+@CE10V: 265.083 (34), 248.055 (21, C9H14NO5S+), 247.072 (16, C9H15N2O4S+), 230.046 (100, C9H12NO4S+), 172.041 (3, C7H10NO2S+), 162.055 (8, C6H12NO2S+), 144.047 (7, C6H10NOS+), 130.048 (12, C5H8NO3+), 119.013 (9, C4H7O2S+), 69.031 (23, C4H5O+)	2
14	S-(2-Carboxypropyl)glutathione	g-Glu-Cys(2-CP)-Gly	C14H23N3O8S	[M+H]+	394.128	1.64 (B)	m/z 394 [M+H]+@CE10V: 394.126 (100), 319.094 (14, C12H19N2O6S+), 265.085 (98, C9H17N2O5S+), 248.058 (23, C9H14NO5S+), 247.074 (6, C9H15N2O4S+), 230.048 (18, C9H12NO4S+), 172.043 (3, C7H10NO2S+), 162.059 (14, C6H12NO2S+)	2
15	S-(Methylthio)cysteine	Cys(SMe)	C4H9NO2S2	[M+H]+	168.015	0.89 (B)	m/z 168 [M+H]+@CE05V: 168.015 (50), 150.988 (100, C4H7O2S2+), 122.008 (6, C3H8NS2+), 120.012 (47, C3H6NO2S+), 78.967 (54, CH3S2+), 74.006 (3, C2H4NS+)	2
16	g-Glutamyl-S-(methylthio)cysteine	g-Glu-Cys(SMe)	C9H16N2O5S2	[M+H]+	297.057	1.98 (B)	m/z 297 [M+H]+@CE10V: 297.056 (62), 280.027 (7, C9H14NO5S2), 234.025 (10, C8H12NO3S2+), 168.014 (100, C4H10NO2S+), 150.987 (41, C4H7O2S2+), 130.049 (16, C5H8NO3+), 120.010 (8, C3H6NO2S+), 84.044 (8, C4H6NO+), 78.967 (9, CH3S2+),	2
17	S-(Methylthio)glutathione	g-Glu-Cys(SMe)-Gly	C11H19N3O6S2	[M+H]+	354.079	1.90 (B)	m/z 354 [M+H]+@CE10V: 354.079 (69), 337.051 (1, C11H17N2O6S2+), 291.046 (1, C10H15N2O4S2+), 279.046 (18, C9H15N2O4S2+), 225.036 (100, C6H13N2O3S2+), 208.009 (16, C6H10NO3S2+), 177.033 (11, C5H9N2O3S+), 130.050 (9, C5H8NO3+), 122.009 (14, C3H8NS2+), 74.005 (1, C2H4NS+),	2
18	S-(Prop-2-enylthio)cysteine	Cys(SProp-2-enyl)	C6H11NO2S2	[M+H]+	194.03	2.01 (B)	m/z 194 [M+H]+@CE05V: 194.030 (40), 177.003 (6, C6H9O2S2+), 151.983 (65, C3H6NO2S2+), 148.025 (3, C5H10NS2+), 120.011 (23, C3H6NO2S+), 104.983 (29, C3H5S2+), 74.023 (10, C2H4NO2+), 74.007 (3, C2H4NS+), 73.010 (100, C3H5S+)	2
19	g-Glutamyl-S-(prop-2-enylthio)cysteine	g-Glu-Cys(SProp-2-enyl)	C11H18N2O5S2	[M+H]+	323.073	3.96 (B)	m/z 323[M+H]+@CE10V: 323.072 (96), 306.041 (21, C11H16NO5S2+), 282.033 (11, C8H14N2O5S2*+), 260.039 (6, C10H14NO3S2+), 249.053 (13, C8H13N2O5S+), 194.030 (100, C6H12NO2S2+), 151.983 (44, C3H6NO2S2+), 130.051 (20, C5H8NO3+), 120.011 (5, C3H6NO2S+), 104.982 (25, C3H5S2+), 73.010 (36, C3H5S+)	2
20	S-(Prop-2-enylthio)glutathione	g-Glu-Cys(SProp-2-enyl)-Gly	C13H21N3O6S2	[M+H]+	380.094	3.72 (B)	m/z 380[M+H]+@CE10V: 380.095 (100), 305.062 (17, C11H17N2O4S+), 251.052 (100, C8H15N2O3S2+), 234.025 (8, C8H12NO3S2+), 209.005 (7, C5H9N2O3S2+), 177.033 (9, C5H9N2O3S+), 148.025 (15, C5H10NS2+), 130.05 (4, C5H8NO3+), 112.039 (4, C5H6NO2+), 104.983 (4, C3H5S2+), 73.010 (3, C3H5S+)	2
21	S-(Prop-1-enylthio)cysteine	Cys(SProp-1-enyl)	C6H11NO2S2	[M+H]+	194.03	2.54 (B)	m/z 194 [M+H]+@CE05V: 194.03 (100), 177.004 (7, C6H9O2S2+), 148.026 (5, C5H10NS2+), 130.996 (5, C5H7S2+), 120.011 (27, C3H6NO2S+), 104.983 (84. C3H5S2+), 74.005 (6, C2H4NS+), 58.065 (17, C3H8N+)	2
22	S-(Prop-1-enylthio)glutathione	g-Glu-Cys(SProp-1-enyl)-Gly	C13H21N3O6S2	[M+H]+	380.094	4.31 (B)	m/z 380[M+H]+@CE10V: 380.094 (73), 305.062 (15, C11H17N2O4S+), 251.052 (100, C8H15N2O3S2+), 234.025 (5, C8H12NO3S2+), 188.019 (4, C7H10NOS2+), 177.032 (6, C5H9N2O3S+), 148.024 (12, C5H10NS2+), 104.983 (2, C3H5S2+)	2
*Chromatographic method given in parentheses

## Sheet: b Apigenin O-Gly
Compound				Analytical Data
No.	Name	Abbreviation	Elemental Composition	Quantifier Ion			Observed fragment ions upon CID; m/z (rel. Intensity [%])	AL	Comments
				Type	m/z	RT [min]*
23	Apigenin	Api	C15H10O5	[M-H]-	269.046	10.07 (B)	m/z 271 [M+H]+@CE40V: 271.059 (39), 243.065 (5), 197.058 (3), 163.039 (6), 153.018 (100), 145.028 (17), 141.07 (6), 125.023 (4), 121.028 (19), 119.049 (44), 111.007 (3), 97.028 (4), 91.054 (35), 81.033 (3), 69.033 (4), 68.997 (33), 67.018 (34), 65.038 (6)	1
24	Apigenin 7-O-b-glucopyranoside	Api Hex	C21H20O10	[M-H]-	431.098	6.80 (B)	m/z 433 [M+H]+@CE10V: 433.113 (57), 271.06 (100, Y0+); m/z 431 [M-H]-@CE10V: 431.099 (100), 269.046 (15, Y0-), 268.038 (15); m/z 271 [Aglycon+H]+@FunnelExit120V&CE40V: matches CID mass spectrum obtained from [M+H]+ of authentic apigenin	1	Api-7-O¬1)-b-Glc
25	Apigenin O-hexuronide - isomer #1	Api HexA-#1	C21H18O11	[M-H]-	445.078	6.86 (B)	m/z 447 [M+H]+@CE10V: 447.092 (100), 271.06 (52, Y0+); m/z 445 [M-H]-@CE10V: 445.078 (74), 269.046 (100, Y0-), 175.025 (26, B1-), 157.015 (2), 113.024 (52), 103.004 (5), 99.009 (3), 95.014 (2), 85.03 (5), 59.014 (5); m/z 271 [Aglycon+H]+@FunnelExit120V&CE40V: matches CID mass spectrum obtained from [M+H]+ of authentic apigenin	2	Api ¬ HexA
26	Apigenin O-hexuronide - isomer #2	Api HexA-#2	C21H18O11	[M-H]-	445.078	6.91 (B)	m/z 447 [M+H]+@CE10V: 447.092 (100), 271.06 (18, Y0+); m/z 445 [M-H]-@CE10V: 445.077 (78), 269.046 (100, Y0-), 175.025 (30, B1-), 157.014 (3), 117.019 (2), 113.024 (67), 103.004 (6), 99.009 (3), 95.012 (2), 85.029 (5), 59.014 (5); m/z 271 [Aglycon+H]+@FunnelExit120V&CE40V: matches CID mass spectrum obtained from [M+H]+ of authentic apigenin	2	Api ¬ HexA
27	Apigenin O-(O-malonyl-hexoside) - isomer #1	Api Hex-Mal-#1	C24H22O13	[M-H-CO2]-	473.109	7.74 (B)	m/z 519 [M+H]+@CE10V: 519.112 (100), 271.06 (98, Y0+); m/z 473 [M-H-CO2]-@CE20V: 473.108 (100), 269.046 (9, Y0-), 268.037 (13); m/z 271 [Aglycon+H]+@FunnelExit120V&CE40V: matches CID mass spectrum obtained from [M+H]+ of authentic apigenin	2	Api ¬ (Malonyl-Hex)
28	Apigenin O-(O-malonyl-hexoside) - isomer #2	Api Hex-Mal-#2	C24H22O13	[M-H-CO2]-	473.109	7.91 (B)	m/z 519 [M+H]+@CE10V: 519.113 (3), 433.112 (3, [M+H-Mal]+), 271.06 (19, Y0+); m/z 473 [M-H-CO2]-@CE20V: 473.108 (100), 269.045 (14, Y0-), 268.038 (12); m/z 271 [Aglycon+H]+@FunnelExit120V&CE40V: matches CID mass spectrum obtained from [M+H]+ of authentic apigenin	2	Api ¬ (Malonyl-Hex)
29	Apigenin di-O-hexoside	Api Hex2-#1	C27H30O15	[M+HCOO]-	639.157	4.60 (B)	m/z 595 [M+H]+@CE10V: 595.165 (100), 433.112 (26, [M+H-Hex]+), 271.06 (6, [M+H-2Hex]+); m/z 639 [M+HCOO]-@CE20V: 431.098 (100, [M-H-Hex]-), 311.055 (3, [M-H-Hex-C4H8O4]-), 269.045 (4, [M-H-2Hex]-); m/z 271 [Aglycon+H]+@FunnelExit120V&CE40V: matches CID mass spectrum obtained from [M+H]+ of authentic apigenin	2	Hex ® Api ¬ Hex
30	Apigenin O-(O-hexosyl-hexoside)	Api Hex2-#2	C27H30O15	[M-H]-	593.151	6.02 (B)	m/z 595 [M+H]+@CE10V: 595.165 (100), 433.112 (9, Y1+), 271.06 (59, Y0+); m/z 593 [M-H]-@CE20V: 593.150 (100), 431.096 (2, Y1-), 413.085 (1, Z1-), 269.045 (51, Y0-), 89.025 (1); m/z 271 [Aglycon+H]+@FunnelExit120V&CE40V: matches CID mass spectrum obtained from [M+H]+ of authentic apigenin	2	Api ¬ Hex ¬ Hex
31	Apigenin O-hexoside-O-hexuronide	Api Hex-HexA-#1	C27H28O16	[M-H]-	607.13	4.59 (B)	m/z 609 [M+H]+@CE20V: 609.144 (14), 447.092 (100, [M+H-Hex]+), 433.111 (1, [M+H-HexA]+), 271.06 (22, [M+H-Hex-HexA]+); m/z 607 [M-H]-@CE20V: 607.13 (46), 445.078 (1, [M-H-Hex]-), 431.098 (100, [M-H-HexA]-), 269.046 (4, [M-H-Hex-HexA]-), 268.037 (1), 175.025 (11), 113.025 (31), 85.029 (3), 59.014 (3); m/z 271 [Aglycon+H]+@FunnelExit120V&CE40V: matches CID mass spectrum obtained from [M+H]+ of auth…	2	Hex ® Api ¬ HexA
32	Apigenin 7-O-b-(2´-O-b-glucuronopyranosyl)-glucopyranoside	Api Hex-HexA-#2	C27H28O16	[M-H]-	607.13	5.65 (B)	m/z 609 [M+H]+@CE20V: 609.145 (13), 433.112 (2, Y1+), 271.06 (100, Y0+); m/z 607 [M-H]-@CE20V: 607.13 (14), 337.077 (2, B2-), 269.046 (100, Y0-); m/z 271 [Aglycon+H]+@FunnelExit120V&CE40V: matches CID mass spectrum obtained from [M+H]+ of authentic apigenin	1	Api-7-O¬1)-b-Glc-(2¬1)-b-GlcA
33	Apigenin di-O-hexuronide	Api HexA2-#1	C27H26O17	[M-H]-	621.11	4.59 (B)	m/z 621 [M+H]+@CE20V: 623.123 (63), 447.091 (100, [M+H-HexA]+), 271.06 (29, [M+H-2HexA]+); m/z 619 [M-H]-@CE20V: 621.109 (64), 445.077 (100, [M-H-HexA]), 311.056 (3, [M-H-HexA-C4H6O5]-), 269.046 (87, [M-H-2HexA]-), 175.025 (30), 113.024 (53), 103.003 (4), 85.029 (7), 59.014 (3); m/z 271 [Aglycon+H]+@FunnelExit120V&CE40V: matches CID mass spectrum obtained from [M+H]+ of authentic apigenin	2	HexA ® Api ¬ HexA
34	Apigenin O-(O-hexuronosyl-hexuronide) - isomer #2	Api HexA2-#2	C27H26O17	[M-H]-	621.11	5.33 (B)	m/z 621 [M+H]+@CE20V: 623.124 (48), 447.092 (14, Y1+), 271.06 (100, Y0+); m/z 619 [M-H]-@CE20V: 621.108 (7), 351.057 (100, B2-), 333.046 (2, [B2-H2O]-), 289.056 (2, [B2-H2O-CO2]-), 269.045 (8, Y0-), 193.035 (12), 175.025 (4), 113.024 (10), 103.003 (2), 71.013 (2), 59.014 (1); m/z 271 [Aglycon+H]+@FunnelExit120V&CE40V: matches CID mass spectrum obtained from [M+H]+ of authentic apigenin	2	Api ¬ HexA ¬ HexA
35	Apigenin O-(O-hexuronosyl-hexuronide) - isomer #3	Api HexA2-#3	C27H26O17	[M-H]-	621.11	5.74 (B)	m/z 621 [M+H]+@CE20V: 623.123 (93), 447.091 (8, Y1+), 271.06 (100, Y0+); m/z 619 [M-H]-@CE20V: 621.107 (8), 351.057 (100, B2-), 333.047 (3, [B2-H2O]-), 269.046 (8, Y0-), 193.036 (14), 175.025 (4), 113.024 (10), 75.008 (3), 59.014 (2); m/z 271 [Aglycon+H]+@FunnelExit120V&CE40V: matches CID mass spectrum obtained from [M+H]+ of authentic apigenin	2	Api ¬ HexA ¬ HexA
36	Apigenin O-(O-malonyl-hexoside)-O-hexuronide	Api Hex-HexA-Mal-#1	C30H30O19	[M-H]-	693.131	5.76 (B)	m/z 695 [M+H]+@CE20V: 695.144 (100), 651.144 (2, [M+H-CO2]+), 609.144 (6, [M+H-Mal]+), 519.114 (3, [M+H-HexA]+), 447.091 (67, [M+H-Mal-Hex]+), 271.06 (20); m/z 693 [M-H]-@CE20V: 649.139 (44, [M-H-CO2]-), 473.107 (100, [M-H-CO2-HexA]-), 445.076 (7, [M-H-Mal-Hex]-), 269.044 (8), 175.024 (15), 113.024 (32), 85.029 (8), 59.014 (7); m/z 271 [Aglycon+H]+@FunnelExit120V&CE40V: matches CID mass spectrum …	2	HexA ® Api ¬ (Malonyl-Hex)
37	Apigenin O-(O-malonyl-O-hexuronosyl-hexoside)	Api Hex-HexA-Mal-#2	C30H30O19	[M-H]-	693.131	6.82 (B)	m/z 695 [M+H]+@CE20V: 695.145 (65), 609.144 (2, [M+H-Mal]+), 519.112 (5, Y1+), 271.06 (100, Y0+), 127.037 (1); m/z 693 [M-H]-@CE20V: 649.14 (51), 379.088 (2, [B2-CO2]-), 269.045 (100, Y0-); m/z 271 [Aglycon+H]+@FunnelExit120V&CE40V: matches CID mass spectrum obtained from [M+H]+ of authentic apigenin	2	Api ¬ (Malonyl-Hex) ¬ HexA
38	Apigenin O-[O-(O-feruloyl-hexuronosyl)-hexoside] - isomer #1	Api Hex-HexA-Fer-#1	C37H36O19	[M-H]-	783.178	7.17 (B)	m/z 785 [M+H]+@CE20V: 785.19 (11), 433.111 (2, Y1+), 353.086 (9, B1+), 335.075 (1), 271.06 (100, Y0+), 260.067 (2), 177.054 (3, [Fer+H]+); m/z 783 [M-H]-@CE20V: 783.176 (42), 589.118 (18, [M-H-Fer-H2O]-), 513.123 (39, B2-), 431.099 (7, Y1-), 337.078 (2, [B2-Fer]-), 319.064 (2, [B2-Fer-H2O]-), 269.045 (100, Y0-), 193.05 (7, [Fer+H2O-H]-), 175.04 (4), 157.013 (2), 99.01 (2); m/z 271 [Aglycon+H]+@Fu…	2	Api ¬ Hex ¬ (Feruloyl-HexA)
39	Apigenin O-[O-(O-feruloyl-hexuronosyl)-hexoside] - isomer #2	Api Hex-HexA-Fer-#2	C37H36O19	[M-H]-	783.178	8.23 (B)	m/z 785 [M+H]+@CE20V: 785.191 (19), 433.11 (5, Y1+), 353.087 (13, B1+), 335.075 (2), 271.059 (100, Y0+), 177.05 (4, [Fer+H]+); m/z 783 [M-H]-@CE20V: 783.175 (50), 589.118 (15, [M-H-Fer-H2O]-), 513.122 (48, B2-), 431.096 (6, Y1-), 269.045 (100, Y0-), 193.05 (8, [Fer+H2O-H]-), 175.017 (4), 149.038 (6); m/z 271 [Aglycon+H]+@FunnelExit120V&CE40V: matches CID mass spectrum obtained from [M+H]+ of auth…	2	Api ¬ Hex ¬ (Feruloyl-HexA)
40	Apigenin O-(O-(O-sinapoyl-hexuronosyl)-hexoside)	Api Hex-HexA-Sin	C38H38O20	[M-H]-	813.188	6.83 (B)	m/z 815 [M+H]+@CE20V: 815.199 (18), 433.115 (2, Y1+), 383.095 (8, B1+), 271.06 (100, Y0+), 207.066 (13, [Sin+H]+); m/z 813 [M-H]-@CE20V: 813.187 (34), 589.121 (15, [M-H-Sin-H2O]-), 543.131 (34, B2-), 269.045 (100, Y0-), 205.052 (6, [Sin+H2O-H]-), 157.013 (8); m/z 271 [Aglycon+H]+@FunnelExit120V&CE40V: matches CID mass spectrum obtained from [M+H]+ of authentic apigenin	2	Api ¬ Hex ¬ (Sinapoyl-HexA)
41	Apigenin O-[O-(O-feruloyl-hexuronosyl)-hexuronide]	Api HexA2-Fer	C37H34O20	[M-H]-	797.157	6.99 (B)	m/z 799 [M+H]+@CE20V: 799.17 (55), 447.091 (17, Y1+), 353.086 (26, B1+), 335.076 (5), 271.06 (100, Y0+), 260.067 (8), 177.054 (10, [Fer+H]+); m/z 797 [M-H]-@CE20V: 797.154 (15), 527.103 (100, B2-), 369.08 (5, C1-), 333.045 (20, [B2-Fer-H2O]-), 269.045 (19, Y0-), 193.05 (29, [Fer+H2O-H]-), 175.025 (3), 113.023 (7); m/z 271 [Aglycon+H]+@FunnelExit120V&CE40V: matches CID mass spectrum obtained from …	2	Api ¬ HexA ¬ (Feruloyl-HexA)
42	Apigenin di-O-hexoside-O-hexuronide	Api Hex2-HexA	C33H38O21	[M-H]-	769.183	3.94 (B)	m/z 771 [M+H]+@CE30V: 771.196 (100), 609.142 (3, [M+H-Hex]+), 595.165 (5, [M+H-HexA]+), 433.113 (99, [M+H-Hex-HexA]+), 271.06 (26, Y0+); m/z 769 [M-H]-@CE30V: 769.183 (48), 607.129 (7, [M-H-Hex]+), 589.117 (3, [M-H-Hex-H2O]-), 431.097 (100, [M-H-Hex-HexA]-), 337.079 (7, [Hex-HexA-H]-), 311.053 (3), 269.044 (56, Y0-), 175.025 (3); m/z 271 [Aglycon+H]+@FunnelExit120V&CE40V: matches CID mass spectru…	2	Api ¬ Hex ¬ Hex ¬ HexA or Api ¬ Hex ¬ HexA ¬ Hex or Hex ® Api ¬ Hex ¬ HexA or Hex ® Api ¬ HexA ¬ Hex
43	Apigenin O-hexoside-di-O-hexuronide	Api Hex-HexA2	C33H36O22	[M-H]-	783.163	3.88 (B)	m/z 785 [M+H]+@CE30V: 785.176 (98), 623.123 (10, [M+H-Hex]+), 609.144 (4, [M+H-HexA]+), 447.091 (100, [M+H-2HexA]+), 271.059 (19, Y0+); m/z 783 [M-H]-@CE30V: 783.16 (52), 607.128 (35, [M-H-HexA]-), 445.074 (2, [M-H-HexA-Hex]-), 431.096 (6, [M-H-2HexA]-), 351.056 (18, [HexA-HexA-H]-), 337.076 (3, [Hex-HexA-H]-), 269.045 (100, Y0-), 193.034 (3), 175.024 (4), 113.024 (11); m/z 271 [Aglycon+H]+@Funne…	2	Api ¬ Hex ¬ HexA ¬ HexA or Hex ® Api ¬ HexA ¬ HexA
44	Apigenin O-[O-(O-hexosyl-O-coumaroyl-hexuronosyl)-hexoside] - isomer #1	Api Hex2-HexA-Coum-#1	C42H44O23	[M-H]-	915.22	6.66 (B)	m/z 917 [M+H]+@CE20V: 917.232 (26), 755.179 (66, Y2+), 485.128 (11, B2+), 433.111 (9, Y1+), 323.076 (18, [B2-Hex]+), 305.065 (3, [B2-Hex-H2O]+), 271.06 (100, Y0+), 147.043 (2, [Coum+H]+); m/z 915 [M-H]-@CE30V: 915.218 (61), 769.182 (7, [M+H-Coum]-), 751.169 (29, [M-H-Coum-H2O]-), 645.165 (82, B3-), 571.108 (5, [Y2-Coum-2H2O]-), 513.102 (7, [0,4X1-Coum-H2O]-), 431.097 (16, Y1-), 319.067 (6, [B3-He…	2	Api ¬ Hex ¬ (Coum-HexA) ¬ Hex
45	Apigenin O-[O-(O-hexosyl-O-coumaroyl-hexuronosyl)-hexoside] - isomer #2	Api Hex2-HexA-Coum-#2	C42H44O23	[M-H]-	915.22	7.20 (B)	m/z 917 [M+H]+@CE20V: 917.232 (38), 755.179 (63, Y2+), 485.129 (7, B2+), 433.111 (8, Y1+), 323.073 (26, [B2-Hex]+), 271.059 (100, Y0+), 147.044 (3, [Coum+H]+); m/z 915 [M-H]-@CE30V: 915.216 (55), 769.185 (8, [M-H-Coum]-), 751.17 (35, [M-H-Coum-H2O]-), 645.166 (74, B3-), 571.105 (6, [Y2-Coum-2H2O]-), 513.102 (16, [0,4X1-Coum-H2O]-), 431.102 (13, Y1-), 319.064 (8, [B3-Hex-Coum-H2O]-), 269.045 (100,…	2	Api ¬ Hex ¬ (Coum-HexA) ¬ Hex
46	Apigenin O-[O-(O-hexosyl-O-caffeoyl-hexuronosyl)-hexoside]	Api Hex2-HexA-Caf	C42H44O24	[M-H]-	931.215	6.16 (B)	m/z 933 [M+H]+@CE20V: 933.227 (29), 771.175 (67, Y2+), 501.123 (12, B2+), 433.112 (10, Y1+), 339.07 (20, [B2-Hex]+), 271.06 (100, Y0+), 163.039 (3, [Caf+H]+); m/z 931 [M-H]-@CE30V: 931.211 (89), 769.181 (57, [M-H-Caf]-), 751.17 (19, [M-H-Caf-H2O]-), 661.161 (100, B3-), 571.11 (3, [Y2-Caf-2H2O]-), 513.103 (4, [0,4X1-Caf-H2O]-), 431.096 (11, Y1-), 269.045 (55, Y0-), 179.035 (12, [Caf+H2O-H]-), 161.…	2	Api ¬ Hex ¬ (Caf-HexA) ¬ Hex
47	Apigenin O-[O-(O-hexosyl-O-feruloyl-hexuronosyl)-hexoside]	Api Hex2-HexA-Fer	C43H46O24	[M-H]-	945.231	6.52 (B)	m/z 947 [M+H]+@CE20V: 947.243 (30), 785.191 (72, Y2+), 515.138 (12, B2+), 433.112 (9, Y1+), 353.087 (15, [B2-Hex]+), 335.075 (2, [B2-Hex-H2O]+), 271.06 (100, Y0+), 177.055 (3, [Fer+H]+); m/z 945 [M-H]-@CE30V: 945.229 (72), 769.183 (5, [M-H-Fer]-), 751.17 (25, [M-H-Fer-H2O]-), 675.175 (74, B3-), 571.109 (3, [Y2-Fer-2H2O]-), 513.104 (7, [0,4X1-Fer-H2O]-), 499.13 (4, [B3-Fer]-), 431.096 (15, Y1-), 3…	2	Api ¬ Hex ¬ (Fer-HexA) ¬ Hex
48	Apigenin O-[O-(O-hexosyl-O-coumaroyl-hexuronosyl)-hexuronide] - isomer#1	Api Hex-HexA2-Coum-#1	C42H42O24	[M-H]-	929.199	6.33 (B)	m/z 931 [M+H]+@CE20V: 931.212 (28), 769.16 (100, Y2+), 485.128 (7, B2+), 447.091 (9, Y1+), 323.076 (13, [B2-Hex]+), 305.065 (2, [B2-Hex-H2O]+), 271.06 (24, Y0+), 147.043 (1, [Coum+H]+); m/z 929 [M-H]-@CE30V: 929.195 (23), 765.152 (4, [M-H-Coum-H2O]-), 659.145 (100, B3-), 513.107 (9, [B3-Coum]-), 495.097 (23, [B3-Coum-H2O]-), 269.045 (21, Y0-), 175.023 (8, B1-), 163.04 (15, [Coum+H2O-H]-), 157.014…	2	Api ¬ HexA ¬ (Coum-HexA) ¬ Hex
49	Apigenin O-[O-(O-hexosyl-O-coumaroyl-hexuronosyl)-hexuronide] - isomer#2	Api Hex-HexA2-Coum-#2	C42H42O24	[M-H]-	929.199	6.9 (B)	m/z 931 [M+H]+@CE20V: 931.211 (38), 769.158 (100, Y2+), 485.127 (4, B2+), 447.091 (12, Y1+), 323.074 (13, [B2-Hex]+), 271.059 (31, Y0+), 147.044 (5, [Coum+H]+); m/z 929 [M-H]-@CE30V: 929.196 (21), 765.151 (6, [M-H-Coum-H2O]-), 659.144 (100, B3-), 513.108 (14, [B3-Coum]-), 495.097 (25, [B3-Coum-H2O]-), 269.044 (26, Y0-), 175.024 (9), 163.039 (22, [Coum+H2O-H]-), 157.014 (9), 113.024 (24); m/z 271 …	2	Api ¬ HexA ¬ (Coum-HexA) ¬ Hex
50	Apigenin O-[O-(O-hexosyl-O-caffeoyl-hexuronosyl)-hexuronide]	Api Hex-HexA2-Caf	C42H42O25	[M-H]-	945.194	5.82 (B)	m/z 947 [M+H]+@CE20V: 947.206 (33), 785.154 (100, Y2+), 501.125 (5, B2+), 447.09 (7, Y1+), 339.07 (12, [B2-Hex]+), 271.059 (23, Y0+), 163.040 (1, [Caf+H]+); m/z 945 [M-H]-@CE30V: 945.192 (47), 783.158 (6), 765.151 (6, [M-H-Caf-H2O]-), 675.14 (100, B3-), 513.107 (36, [B3-Caf]-), 495.097 (6, [B3-Caf-H2O]-), 269.044 (15, Yo-), 179.034 (23, [Caf+H2O-H]-), 175.024 (11), 161.025 (7), 113.024 (19); m/z …	2	Api ¬ HexA ¬ (Caf-HexA) ¬ Hex
51	Apigenin O-[O-(O-hexosyl-O-feruloyl-hexuronosyl)-hexuronide] - isomer #1	Api Hex-HexA2-Fer-#1	C43H44O25	[M-H]-	959.21	6.19 (B)	m/z 961 [M+H]+@CE20V: 961.223 (31), 799.171 (100, Y2+), 515.139 (8, B2+), 447.091 (10, Y1+), 353.086 (10, [B2-Hex]+), 335.075 (2, [B2-Hex-H2O]+), 271.06 (23, Y0+), 177.055 (3, [Fer+H]+); m/z 959 [M-H]-@CE30V: 959.206 (19), 689.155 (100, B3-), 513.11 (4, [B3-Fer]-), 495.097 (19, [B3-Fer-H2O]-), 269.045 (24, Y0-), 193.05 (14, [Fer+H2O-H]-), 175.024 (7), 157.014 (4), 113.024 (19); m/z 271 [Aglycon+H…	2	Api ¬ HexA ¬ (Fer-HexA) ¬ Hex
52	Apigenin O-[O-(O-hexuronosyl-O-feruloyl-hexuronosyl)-hexoside] - isomer #2	Api Hex-HexA2-Fer-#2	C43H44O25	[M-H]-	959.21	6.57 (B)	m/z 961 [M+H]+@CE20V: 961.221 (85), 785.189 (14, Y2+), 529.117 (21, B2+), 433.113 (8, Y1+), 353.086 (11, [B2-HexA]+), 335.074 (7, [B2-HexA-H2O]+), 271.06 (100, Y0+), 177.055 (3, [Fer+H]+); m/z 959 [M-H]-@CE30V: 959.206 (100), 783.16 (5, [M-H-Fer]-), 765.15 (23), 689.155 (38, B3-), 513.104 (23, [B3-Fer]-), 495.097 (23, [B3-Fer-H2O]-), 269.046 (8, Y0-), 175.025 (5), ; m/z 271 [Aglycon+H]+@FunnelExi…	2	Api ¬ Hex ¬ (Fer-HexA) ¬ HexA
*Chromatographic method given in parentheses

## Sheet: c Luteolin O-Glyc
Compound				Analytical Data
No.	Name	Abbreviation	Elemental Composition	Quantifier Ion			Observed fragment ions upon CID; m/z (rel. Intensity [%])	AL	Comments
				Type	m/z	RT [min]*
53	Luteolin	Lut	C15H10O6	[M-H]-	285.041	8.76 (B)	m/z 287 [M+H]+@CE40V:287.054 (48), 269.044 (4), 241.049 (10), 213.054 (6), 185.058 (6), 179.032 (3), 171.043 (3), 161.022 (14), 157.065 (4), 153.018 (100), 139.054 (5), 137.023 (9), 135.043 (38), 128.061 (4), 117.033 (17), 111.006 (5), 109.027 (4), 97.029 (3), 89.038 (22), 79.054 (4), 77.038 (4), 68.996 (25), 67.017 (30)	1
54	Luteolin 7-O-b-glucopyranoside	Lut 7-Glc	C21H20O11	[M-H]-	447.093	5.95 (B)	m/z 449 [M+H]+@CE10V: 449.108 (66), 287.055 (100, Y0+); m/z 447 [M-H]-@CE20V: 447.093 (100), 327.051 (1, 0,2X0-), 285.041 (66, Y0-), 284.033 (7); m/z 287 [Aglycon+H]+@FunnelExit120V&CE40V: matches CID mass spectrum obtained from [M+H]+ of authentic luteolin	1	Lut-7-O¬1)-b-Glc
55	Luteolin O-hexuronide	Lut HexA	C21H18O12	[M-H]-	461.073	7.25 (B)	m/z 463 [M+H]+@CE20V: 463.088 (68), 287.056 (100, Y0+); m/z 461 [M-H]-@CE10V: 461.073 (100), 285.041 (40, Y0-); m/z 287 [Aglycon+H]+@FunnelExit120V&CE40V: matches CID mass spectrum obtained from [M+H]+ of authentic luteolin	2	Lut ¬ HexA
56	Luteolin O-(O-malonyl-hexoside)	Lut Hex-Mal	C24H22O14	[M-H-CO2]-	489.104	7.01 (B)	m/z 535 [M+H]+@CE20V: 535.107 (17), 449.106 (3, [M+H-Mal]+), 287.055 (100, Y0+); m/z 489 [M-H-CO2]-@CE20V: 489.103 (100), 327.051 (2, 0,2X0-), 285.040 (33, Y0-), 284.032 (7); m/z 287 [Aglycon+H]+@FunnelExit120V&CE40V: matches CID mass spectrum obtained from [M+H]+ of authentic luteolin	2	Lut ¬ (Malonyl-Hex)
57	Luteolin di-O-hexoside	Lut Hex2	C27H30O16	[M-H]-	609.146	5.23 (B)	m/z 611 [M+H]+@CE20V: 611.158 (23), 449.107 (100, [M+H-Hex]+), 287.054 (13, [M+H-2Hex]+); m/z 609 [M-H]-@CE30V: 609.142 (6), 447.092 (100, [M-H-Hex]-), 285.04 (55, [M-H-2Hex]-); m/z 287 [Aglycon+H]+@FunnelExit120V&CE40V: matches CID mass spectrum obtained from [M+H]+ of authentic luteolin	2	Lut ¬ Hex ¬ Hex or Hex ® Lut ¬ Hex
58	Luteolin 7-O-b-(2´-O-b-glucuronopyranosyl)-glucopyranoside	Lut Hex-HexA-#1	C27H28O17	[M-H]-	623.125	5.00 (B)	m/z 625 [M+H]+@CE20V: 625.139 (14), 449.107 (2, Y1+), 287.055 (100, Y0+); m/z 623 [M-H]-@CE30V: 623.125 (28), 605.113 (1), 561.124 (2), 447.092 (4, Y1-), 337.077 (2, B2-), 285.040 (100, Y0-); m/z 287 [Aglycon+H]+@FunnelExit120V&CE40V: matches CID mass spectrum obtained from [M+H]+ of authentic luteolin	1	Lut-7-O¬1)-b-Glc-(2¬1)-b-GlcA
59	Luteolin O-hexoside-O-hexuronide	Lut Hex-HexA-#2	C27H28O17	[M-H]-	623.125	5.48 (B)	m/z 625 [M+H]+@CE20V: 625.139 (29), 463.087 (100, [M+H-Hex]+), 287.054 (7, [M+H-Hex-HexA]+); m/z 623 [M-H]-@CE30V: 623.123 (13), 461.071 (15, [M-H-Hex]-), 447.093 (100, [M-H-HexA]-), 285.04 (61, [M-H-Hex-HexA]-), 284.031 (2); m/z 287 [Aglycon+H]+@FunnelExit120V&CE40V: matches CID mass spectrum obtained from [M+H]+ of authentic luteolin	2	Hex ® Lut ¬ HexA
60	Luteolin O-(O-hexuronosyl-hexuronide)	Lut HexA2-#1	C27H26O18	[M-H]-	637.105	4.65 (B)	m/z 639 [M+H]+@CE20V: 639.118 (53), 463.086 (14, Y1+), 287.055 (100, Y0+); m/z 637 [M-H]-@CE20V: 637.104 (100), 351.056 (84, B2-), 285.04 (49, Y0-), 193.035 (7, C1-), 175.025 (3), 113.024 (6); m/z 287 [Aglycon+H]+@FunnelExit120V&CE40V: matches CID mass spectrum obtained from [M+H]+ of authentic luteolin	2	Lut ¬ HexA ¬ HexA
61	Luteolin di-O-hexuronide	Lut HexA2-#2	C27H26O18	[M-H]-	637.105	5.56 (B)	m/z 639 [M+H]+@CE20V: 639.118 (93), 463.087 (100, [M+H-HexA]+), 287.054 (13, [M+H-2HexA]+); m/z 637 [M-H]-@CE20V: 637.104 (25), 461.072 (100, [M-H-HexA]-), 285.04 (34, [M-H-2HexA]-); m/z 287 [Aglycon+H]+@FunnelExit120V&CE40V: matches CID mass spectrum obtained from [M+H]+ of authentic luteolin	2	HexA ® Lut ¬ HexA
62	Luteolin O-(O-malonyl-O-hexuronosyl-hexoside)	Lut Hex-HexA-Mal	C30H30O20	[M-H]-	709.126	6.20 (B)	m/z 711 [M+H]+@CE20V: 711.138 (71), 667.14 (1, [M+H-CO2]+), 625.138 (4, [M+H-Mal]+), 535.107 (8, Y1+), 491.115 (1, [Y1-CO2]+), 287.054 (100, Y0+); m/z 709 [M-H]-@CE30V: 665.134 (75, [M-H-CO2]-), 647.122 (3), 623.124 (2, [M-H-Mal]-), 603.135 (3), 489.102 (10, [Y1-CO2]-), 379.089 (3, [B2-CO2]-), 285.04 (100, Y0-); m/z 287 [Aglycon+H]+@FunnelExit120V&CE40V: matches CID mass spectrum obtained from [M…	2	Lut ¬ (Malonyl-Hex) ¬ HexA
63	Luteolin O-[O-(O-feruloyl-hexuronosyl)-hexoside]	Lut Hex-HexA-Fer	C37H36O20	[M-H]-	799.173	6.47 (B)	m/z 801 [M+H]+@CE20V: 801.184 (14), 449.105 (3, Y1+), 353.085 (12, B1+), 335.074 (2, [B1-H2O]+), 287.054 (100, Y0+), 260.066 (3), 177.054 (3, [Fer+H]+); m/z 799 [M-H]-@CE30V: 799.172 (67), 623.122 (3, [M-H-Fer]-), 605.113 (36, [M-H-Fer-H2O]-), 561.124 (6, [M-H-Fer-H2O-CO2]-), 529.097 (8), 513.124 (3, B2-), 447.092 (15, Y1-), 429.08 (4, Z1-), 285.04 (100, Y0-), 193.05 (5, [Fer+H2O-H]-), 175.039 (3…	2	Lut ¬ Hex ¬ (Feruloyl-HexA)
64	Luteolin O-[O-(O-feruloyl-hexuronosyl)-hexuronide]	Lut HexA2-Fer	C37H34O21	[M-H]-	813.152	6.26 (B)	m/z 815 [M+H]+@CE20V: 815.165 (63), 463.086 (17, Y1+), 353.086 (36, B1+), 335.074 (7, [B1-H2O]+), 287.054 (100, Y0+), 260.067 (7), 177.054 (11, [Fer+H]+); m/z 813 [M-H]-@CE30V: 813.148 (29), 619.089 (7, [M-H-Fer-H2O]-), 527.103 (54, B2-), 369.082 (5, C1-), 351.057 (7, B1-), 333.044 (24, [B2-Fer-H2O]-), 285.04 (100, Y0-), 193.051 (57, [Fer+H2O-H]-), 113.024 (14); m/z 287 [Aglycon+H]+@FunnelExit120…	2	Lut ¬ HexA ¬ (Feruloyl-HexA)
65	Luteolin di-O-hexoside-O-hexuronide	Api Hex2-HexA	C33H38O22	[M-H]-	785.178	4.21 (B)	m/z 787 [M+H]+@CE10V: 787.186 (5), 625.137 (82, [M+H-Hex]+), 449.106 (8, [M+H-Hex-HexA]+), 287.055 (100, [M+H-2Hex-HexA]+), 145.048 (5); m/z 785 [M-H]-@CE30V: 785.175 (27), 665.136 (7, [M-H-C4H8O4]-), 623.123 (49, [M-H-Hex]-), 605.113 (21, [M-H-Hex-H2O]-), 529.097 (3, [M-H-Hex-C2H6O4]-), 447.092 (30, [M-H-Hex-HexA]-), 429.086 (1, [M-H-Hex-HexA-H2O]-), 337.076 (2, [Hex-HexA-H]-), 285.039 (100, [M-…	2	Lut ¬ Hex ¬ HexA ¬ Hex or Hex ® Lut ¬ Hex ¬ HexA
66	Luteolin O-[O-(O-hexosyl-O-coumaroyl-hexuronosyl)-hexoside]	Lut Hex2-HexA-Coum	C42H44O24	[M-H]-	931.215	6.04 (B)	m/z 933 [M+H]+@CE20V: 933.227 (36), 771.173 (72, Y2+), 485.125 (11, B2+), 449.107 (10, Y1+), 323.075 (23, [B2-Hex]+), 305.064 (4, [B2-Hex-H2O]+), 287.054 (100, Y0+), 147.043 (7, [Coum+H]+); m/z 931 [M-H]-@CE40V: 931.212 (49), 785.177 (7, [M-H-Coum]-), 767.165 (31, [M-H-Coum-H2O]-), 529.097 (10, [0,4X1-Coum-H2O]-), 447.092 (23, Y1-), 429.082 (3, Z1-), 285.039 (100, Y0-), 145.029 (10); m/z 287 [Agl…	2	Lut ¬ Hex ¬ (Coum-HexA) ¬ Hex
67	Luteolin O-[O-(O-hexosyl-O-feruloyl-hexuronosyl)-hexoside]	Lut Hex2-HexA-Fer	C43H46O25	[M-H]-	961.226	5.91 (B)	m/z 963 [M+H]+@CE20V: 963.24 (36), 801.184 (65, Y2+), 515.136 (22, B2+), 449.107 (5, Y1+), 353.085 (16, [B2-Hex]+), 335.075 (7, [B2-Hex-H2O]+), 287.054 (100, Y0+), 177.054 (4, [Fer+H]+); m/z 961 [M-H]-@CE40V: 961.222 (61), 785.173 (7, [M-H-Fer]-), 767.166 (29, [M-H-Fer-H2O]-), 529.096 (7, [0,4X1-Fer-H2O]-), 447.092 (23, Y1-), 429.08 (3, Z1-), 285.04 (100, Y0-), 193.051 (3, [Fer+H2O-H]-), 175.039 …	2	Lut ¬ Hex ¬ (Fer-HexA) ¬ Hex
68	Luteolin O-[O-(O-hexosyl-O-coumaroyl-hexuronosyl)-hexuronide]	Lut Hex-HexA2-Coum	C42H42O25	[M-H]-	945.194	5.70 (B)	m/z 947 [M+H]+@CE20V: 947.206 (25), 785.154 (100, Y2+), 485.127 (10, B2+), 463.084 (11, Y1+), 323.075 (18, [B2-Hex]+), 305.064 (3, [B2-Hex-H2O]+), 287.053 (27, Y0+), 147.044 (3, [Coum+H]+); m/z 945 [M-H]-@CE30V: 945.192 (100), 781.144 (5, [M-H-Coum-H2O]-), 659.144 (41, B3-), 513.109 (3, [B3-Coum]-), 495.098 (9, [B3-Coum-H2O]-), 285.039 (48, Y0-), 175.024 (4), 163.039 (10, [Coum+H2O-H]-), 157.014 …	2	Lut ¬ HexA ¬ (Coum-HexA) ¬ Hex
69	Luteolin O-[O-(O-hexosyl-O-caffeoyl-hexuronosyl)-hexuronide]	Lut Hex-HexA2-Caf	C42H42O26	[M-H]-	961.189	5.19 (B)	m/z 963 [M+H]+@CE20V: 963.201 (36), 801.148 (100, Y2+), 501.124 (8, B2+), 463.086 (11, Y1+), 339.069 (14, [B2-Hex]+), 287.053 (34, Y0+), 163.04 (2, [Caf+H]+); m/z 961 [M-H]-@CE30V: 961.185 (100), 781.145 (4, [M-H-Caf-H2O]-), 675.138 (48, B3-), 513.108 (23, [B3-Caf]-), 337.051 (4, [B2-Hex]-), 285.039 (22, Y0-), 179.034 (30, [Caf+H2O-H]+), 175.024 (11), 113.024 (8); m/z 287 [Aglycon+H]+@FunnelExit1…	2	Lut ¬ HexA ¬ (Caf-HexA) ¬ Hex
70	Luteolin O-[O-(O-hexosyl-O-feruloyl-hexuronosyl)-hexuronide]	Lut Hex-HexA2-Fer	C43H44O26	[M-H]-	975.205	5.55 (B)	m/z 977 [M+H]+@CE20V: 977.217 (37), 815.165 (100, Y2+), 515.138 (12, B2+), 463.086 (11, Y1+), 353.085 (15, [B2-Hex]+), 287.054 (29, Y0+), 177.054 (3, [Fer+H]+); m/z 975 [M-H]-@CE30V: 975.202 (100), 781.143 (3, [M-H-Fer-H2O]-), 689.155 (34, B3-), 513.108 (3, [B3-Fer]-), 495.097 (10, [B3-Fer-H2O]-), 285.039 (38, Y0-), 193.05 (8, [Fer+H2O-H]-), 175.024 (3), 157.014 (3), 113.024 (9); m/z 287 [Aglycon…	2	Lut ¬ HexA ¬ (Fer-HexA) ¬ Hex
*Chromatographic method given in parentheses

## Sheet: d Chrysoeriol O-Gly
Compound				Analytical Data
No.	Name	Abbreviation	Elemental Composition	Quantifier Ion			Observed fragment ions upon CID; m/z (rel. Intensity [%])	AL	Comments
				Type	m/z	RT [min]*
71	Chrysoeriol	Chr	C16H12O6	[M-H]-	299.056	10.47 (B)	m/z 301 [M+H]+@CE40V: 286.047 (26), 258.052 (100), 257.044 (5), 229.049 (10), 153.018 (7)	1
72	Chrysoeriol O-hexoside	Chr Hex	C22H22O11	[M-H]-	461.109	7.11 (B)	m/z 463 [M+H]+@CE10V: 463.123 (93), 301.071 (100, Y0+); m/z 461 [M-H]-@CE30V: 461.108 (61), 446.085 (99, [M-H-CH3]*-), 313.035 (10), 299.056 (18, Y0-), 298.048 (52), 297.04 (8), 285.04 (3), 284.032 (13), 283.025 (100), 269.046 (3), 255.029 (16); m/z 301 [Aglycon+H]+@FunnelExit120V&CE40V: matches CID mass spectrum obtained from [M+H]+ of authentic chrysoeriol	2	Chr ¬ Hex
73	Chrysoeriol O-hexuronide	Chr HexA	C22H20O12	[M-H]-	475.088	7.13 (B)	m/z 477 [M+H]+@CE10V: 477.102 (100), 301.07 (29, Y0+); m/z 475 [M-H]-@CE10V: 475.088 (100), 299.056 (45, Y0-), 175.025 (13), 113.024 (27); m/z 301 [Aglycon+H]+@FunnelExit120V&CE40V: matches CID mass spectrum obtained from [M+H]+ of authentic chrysoeriol	2	Chr ¬ HexA
74	Chrysoeriol O-(O-malonyl-hexoside) - isomer #1	Chr Hex-Mal-#1	C25H24O14	[M-H-CO2]-	503.12	8.03 (B)	m/z 549 [M+H]+@CE20V: 549.122 (4), 301.07 (100, Y0+), ; m/z 503 [M-H-CO2]-@CE30V: 503.119 (74), 489.09 (6, [M-H-CO2-CH3]*-), 313.035 (5), 299.056 (28, Y0-), 298.048 (63), 284.032 (19), 283.024 (100), 255.03 (24); m/z 301 [Aglycon+H]+@FunnelExit120V&CE40V: matches CID mass spectrum obtained from [M+H]+ of authentic chrysoeriol	2	Chr ¬ (Malonyl-Hex)
75	Chrysoeriol O-(O-malonyl-hexoside) - isomer #2	Chr Hex-Mal-#2	C25H24O14	[M-H-CO2]-	503.12	8.12 (B)	m/z 549 [M+H]+@CE20V: 549.123 (17), 463.122 (3, [M+H-Mal]+), 301.071 (100, Y0+); m/z 503 [M-H-CO2]-@CE30V: 503.118 (67), 488.094 (100, [M-H-CO2-CH3]*-), 313.035 (4), 299.056 (68, Y0-), 298.048 (56), 297.039 (8), 284.032 (27), 283.024 (81), 269.047 (4), 255.028 (19); m/z 301 [Aglycon+H]+@FunnelExit120V&CE40V: matches CID mass spectrum obtained from [M+H]+ of authentic chrysoeriol	2	Chr ¬ (Malonyl-Hex)
76	Chrysoeriol di-O-hexoside	Chr Hex2	C28H32O16	[M+HCOO]-	669.167	4.92 (B)	m/z 625 [M+H]+@CE20V: 625.175 (23), 463.123 (76, Y1+), 301.07 (100, Y0+); m/z 669 [M+HCOO]-@CE20V: 669.165 (36), 623.16 (7, [M-H]-), 461.108 (100, [M-H-Hex]-), 341.065 (2, [M-H-Hex-C4H8O4]-), 299.056 (1, [M-H-2Hex]-); m/z 301 [Aglycon+H]+@FunnelExit120V&CE40V: matches CID mass spectrum obtained from [M+H]+ of authentic chrysoeriol	2	Chr ¬ Hex ¬ Hex or Hex ® Chr ¬ Hex
77	Chrysoeriol O-(O-hexuronosyl-hexoside)	Chr Hex-HexA	C28H30O17	[M-H]-	637.141	5.93 (B)	m/z 639 [M+H]+@CE20V: 639.155 (18), 463.122 (2, Y1+), 301.071 (100, Y0+); m/z 637 [M-H]-@CE20V: 637.14 (52), 619.129 (2), 337.076 (2, B2-), 299.056 (100, Y0-), 284.032 (2); m/z 301 [Aglycon+H]+@FunnelExit120V&CE40V: matches CID mass spectrum obtained from [M+H]+ of authentic chrysoeriol	2	Chr ¬ Hex ¬ HexA propably Chr-7-O¬1)-b-Glc-(2¬1)-b-GlcA
78	Chrysoeriol O-(O-hexuronosyl-hexuronide)	Chr HexA2	C28H28O18	[M-H]-	651.12	5.62 (B)	m/z 653 [M+H]+@CE20V: 653.133 (64), 477.101 (13, Y1+), 301.07 (100, Y0+); m/z 651 [M-H]-@CE20V: 651.118 (22), 351.056 (100, B2-), 333.045 (1, [B2-H2O]-), 299.056 (5, Y0-), 285.039 (2), 193.034 (11, C1-), 175.024 (4, B1-), 113.024 (8), 89.025 (2), 85.029 (2), 72.993 (3), 71.012 (2), 59.014 (2), ; m/z 301 [Aglycon+H]+@FunnelExit120V&CE40V: matches CID mass spectrum obtained from [M+H]+ of authentic…	2	Chr ¬ HexA ¬ HexA
79	Chrysoeriol O-(O-malonyl-O-hexuronosyl-hexoside)	Chr Hex-HexA-Mal	C31H32O20	[M-H]-	723.141	7.06 (B)	m/z 725 [M+H]+@CE20V: 725.155 (90), 639.156 (6, [M+H-Mal]+), 549.123 (7, Y1+), 301.07 (100, Y0+); m/z 723 [M-H]-@CE20V: 679.15 (100, [M-H-CO2]-), 661.142 (3, [M-H-CO2-H2O]-), 379.085 (2, [B2-CO2]-), 299.055 (62, Y0-), 284.033 (2)	2	Chr ¬ (Malonyl-Hex) ¬ HexA
80	Chrysoeriol O-[O-(O-feruloyl-hexuronosyl)-hexoside]	Chr Hex-HexA-Fer	C38H38O20	[M-H]-	813.188	7.43 (B)	m/z 815 [M+H]+@CE20V: 815.199 (21), 463.122 (3, Y1+), 353.085 (11, B1+), 335.072 (1, [B1-H2O]+), 301.07 (100, Y0+), 260.068 (4), 177.052 (2, [Fer+H]+); m/z 813 [M-H]-@CE20V: 813.186 (100), 619.13 (39, [M-H-Fer-H2O]-), 543.114 (4), 513.124 (56, B2-), 461.105 (6, Y1-), 299.055 (93, Y0-), 193.05 (7, [Fer+H2O-H]-), 175.039 (5), 157.013 (4), 99.007 (5); m/z 301 [Aglycon+H]+@FunnelExit120V&CE40V: match…	2	Chr ¬ Hex ¬ (Feruloyl-HexA)
81	Chrysoeriol O-[O-(O-hexosyl-O-feruloyl-hexuronosyl)-hexoside]	Chr Hex2-HexA-Fer	C44H48O25	[M-H]-	975.241	6.77 (B)	m/z 977 [M+H]+@CE20V: 977.252 (49), 815.2 (58, Y2+), 515.137 (8, B2+), 463.121 (8, Y1+), 353.086 (17, [B2-Hex]-), 335.076 (11, [B2-Hex-H2O]-), 301.069 (100, Y0+), 177.053 (6, [Fer+H]+); m/z 975 [M-H]-@CE30V: 975.237 (100), 781.18 (15, [M-H-Fer-H2O]-), 675.175 (44, B3-), 461.104 (14, Y1-), 299.054 (64, Y0-), 284.034 (14), 193.049 (12, [Fer+H2O-H]+), 175.039 (22); m/z 301 [Aglycon+H]+@FunnelExit120…	2	Chr ¬ Hex ¬ (Fer-HexA) ¬ Hex
82	Chrysoeriol O-[O-(O-hexosyl-O-feruloyl-hexuronosyl)-hexuronide]	Chr Hex-HexA2-Fer	C44H46O26	[M-H]-	989.221	6.43 (B)	m/z 991 [M+H]+@CE20V: 829.179 (76, Y2+), 515.137 (7, B2+), 477.101 (26, Y1+), 353.085 (38), 335.076 (10, [B2-Hex]+), 301.07 (100, Y0+), 260.067 (6), 177.055 (18, [Fer+H]+); m/z 989 [M-H]-@CE30V: 989.212 (43), 795.164 (5, [M-H-Fer-H2O]-), 689.155 (100, B3-), 513.107 (7, [B3-Fer]-), 495.097 (20, [B3-Fer-H2O]-), 351.062 (5, [B3-Fer-Hex]-), 299.054 (17, Y0-), 193.05 (18, [Fer+H2O-H]-), 175.023 (5), 1…	2	Chr ¬ HexA ¬ (Fer-HexA) ¬ Hex
*Chromatographic method given in parentheses

## Sheet: e Selgin O-Gly
Compound				Analytical Data
No.	Name	Abbreviation	Elemental Composition	Quantifier Ion			Observed fragment ions upon CID; m/z (rel. Intensity [%])	AL	Comments
				Type	m/z	RT [min]
83	Selgin (5´-Hydroxychrysoeriol)	Sel	C16H12O7	[M-H]-	315.051	8.93 (B)	m/z 317 [M+H]+@CE40V: 317.061 (2), 302.038 (32), 274.043 (100), 273.035 (5), 245.04 (1), 228.037 (5), 217.045 (2), 203.03 (4), 192.037 (2), 153.014 (5)	2
84	Selgin O-hexoside	Sel Hex	C22H22O12	[M-H]-	477.104	6.09 (B)	m/z 479 [M+H]+@CE10V: 479.118 (100), 317.065 (97, Y0+); m/z 461 [M-H]-@CE30V: 477.103 (22), 462.079 (43, [M-CH3]*-), 357.062 (1, 0,2X0-), 329.030 (7), 315.051 (100, Y0-), 314.043 (21), 301.034 (2), 300.027 (14), 299.019 (33), 271.025 (5); m/z 317 [Aglycon+H]+@FunnelExit120V&CE40V: 317.061 (2), 302.038 (32), 274.043 (100), 273.035 (5), 245.04 (1), 228.037 (5), 217.045 (2), 203.03 (4), 192.037 (2),…	2	Sel ¬ Hex
85	Selgin O-hexuronide - isomer#1	Sel HexA-#1	C22H20O13	[M-H]-	491.083	6.07 (B)	m/z 493 [M+H]+@CE10V: 493.097 (100), 317.065 (27, Y0+); m/z 491 [M-H]-@CE10V: 491.082 (100), 315.051 (45, Y0-), 113.024 (2); m/z 317 [Aglycon+H]+@FunnelExit120V&CE40V: 317.061 (2), 302.038 (32), 274.043 (100), 273.035 (5), 245.04 (1), 228.037 (5), 217.045 (2), 203.03 (4), 192.037 (2), 153.014 (5)	2	Sel ¬ HexA
86	Selgin O-hexuronide - isomer#2	Sel HexA-#2	C22H20O13	[M-H]-	491.083	7.22 (B)	m/z 493 [M+H]+@CE10V: 493.097 (100), 317.064 (8, Y0+); m/z 491 [M-H]-@CE10V: 491.081 (100), 315.052 (32, Y0-); m/z 317 [Aglycon+H]+@FunnelExit120V&CE40V: 317.061 (2), 302.038 (32), 274.043 (100), 273.035 (5), 245.04 (1), 228.037 (5), 217.045 (2), 203.03 (4), 192.037 (2), 153.014 (5)	2	Sel ¬ HexA
87	Selgin O-hexoside-O-hexuronide	Sel Hex-HexA	C28H30O18	[M-H]-	653.136	5.18 (B)	m/z 655 [M+H]+@CE20V: 655.151 (19), 479.116 (6, [M+H-HexA]+), 317.065 (100, [M+H-Hex-HexA]+); m/z 653 [M-H]-@CE20V: 653.135 (100), 491.081 (16, [M-H-Hex]-), 477.101 (10, [M-H-HexA]-), 315.05 (41, [M-H-Hex-HexA]-); m/z 317 [Aglycon+H]+@FunnelExit120V&CE40V: 317.061 (2), 302.038 (32), 274.043 (100), 273.035 (5), 245.04 (1), 228.037 (5), 217.045 (2), 203.03 (4), 192.037 (2), 153.014 (5)	2	Hex ® Sel ¬ HexA
88	Selgin O-(O-hexuronosyl-hexuronide)	Sel HexA2	C28H28O19	[M-H]-	667.115	4.80 (B)	m/z 669 [M+H]+@CE20V: 669.128 (76), 493.098 (18, Y1+), 317.065 (100, Y0+); m/z 667 [M-H]-@CE20V: 667.113 (97), 351.056 (100, B2-), 333.045 (4, [B2-H2O]-), 315.05 (51, Y0-), 193.035 (8, C1-), 175.024 (6, B1-), 113.024 (9); m/z 317 [Aglycon+H]+@FunnelExit120V&CE40V: 317.061 (2), 302.038 (32), 274.043 (100), 273.035 (5), 245.04 (1), 228.037 (5), 217.045 (2), 203.03 (4), 192.037 (2), 153.014 (5)	2	Sel ¬ HexA ¬ HexA
*Chromatographic method given in parentheses

## Sheet: f Tricin O-Gly
Compound				Analytical Data
No.	Name	Abbreviation	Elemental Composition	Quantifier Ion			Observed fragment ions upon CID; m/z (rel. Intensity [%])	AL	Comments
				Type	m/z	RT [min]*
89	Tricin	Tri	C17H14O7	[M-H]-	329.067	10.45 (B)	m/z 331 [M+H]+@CE40V: 331.08 (2), 315.049 (100), 313.034 (10), 299.054 (2), 287.054 (14), 286.047 (9), 285.039 (4), 273.039 (11), 270.052 (22), 269.043 (3), 258.052 (18), 242.057 (14), 241.049 (2), 153.018 (6)	1
90	Tricin O-hexoside - isomer #1	Tri Hex-#1	C23H24O12	[M-H]-	491.12	7.15 (B)	m/z 493 [M+H]+@CE10V: 493.134 (100), 331.081 (74, Y0+); m/z 491 [M-H]-@CE30V: 491.118 (57), 476.095 (100, [M-H-CH3]*-), 461.072 (65, [M-H-2CH3]-), 343.045 (12), 329.066 (11, Y0-), 328.059 (28), 314.043 (14), 313.035 (63), 299.02 (15), 285.04 (6), 271.024 (9); m/z 331 [Aglycon+H]+@FunnelExit120V&CE40V: matches CID mass spectrum obtained from [M+H]+ of authentic tricin	2	Tri ¬ Hex
91	Tricin O-hexoside - isomer #2	Tri Hex-#2	C23H24O12	[M-H]-	491.12	7.45 (B)	m/z 493 [M+H]+@CE10V: 493.134 (42), 331.081 (100, Y0+); m/z 491 [M-H]-@CE30V: 491.118 (13), 371.079 (2, 0,2X0-), 329.066 (46, Y0-), 328.059 (100), 327.051 (6), 314.042 (13), 313.035 (60), 299.019 (3), 285.041 (6), 282.054 (2); m/z 331 [Aglycon+H]+@FunnelExit120V&CE40V: matches CID mass spectrum obtained from [M+H]+ of authentic tricin	2	Tri ¬ Hex
92	Tricin 7-O-b-glucuronopyranoside	Tri HexA	C23H22O13	[M-H]-	505.099	7.16 (B)	m/z 507 [M+H]+@CE10V: 507.114 (100), 331.081 (25, Y0+); m/z 505 [M-H]-@CE10V: 505.099 (100), 329.067 (41, Y0-), 175.025 (9), 113.024 (19); m/z 331 [Aglycon+H]+@FunnelExit120V&CE40V: matches CID mass spectrum obtained from [M+H]+ of authentic tricin	1	Tri-7-O¬1)-b-GlcA
93	Tricin O-(O-malonyl-hexoside)	Tri Hex-Mal	C26H26O15	[M-H-CO2]-	533.13	8.11 (B)	m/z 579 [M+H]+@CE10V: 579.134 (21), 493.133 (5, [M+H-Mal]+), 331.081 (100, Y0+); m/z 533 [M-H]-@CE10V: 533.129 (78), 518.104 (71, [M-H-CH3]*-), 503.082 (42, [M-H-2CH3]-), 371.077 (6, 0,2X0-), 343.045 (6), 329.066 (49, Y0-), 328.059 (100), 327.05 (7), 314.042 (23), 313.035 (80), 312.99 (7), 299.018 (11), 285.039 (10); m/z 331 [Aglycon+H]+@FunnelExit120V&CE40V: matches CID mass spectrum obtained fr…	2	Tri ¬ (Malonyl-Hex)
94	Tricin di-O-hexoside - isomer#1	Tri Hex2	C29H34O17	[M-H]-	653.173	6.93 (B)	m/z 655 [M+H]+@CE10V: 655.186 (100), 493.132 (2, [M+H-Hex]+), 331.08 (99, [M+H-2Hex]+); m/z 653 [M-H]-@CE20V: 653.171 (19), 329.066 (100, [M-H-2Hex]-); m/z 331 [Aglycon+H]+@FunnelExit120V&CE40V: matches CID mass spectrum obtained from [M+H]+ of authentic tricin	2	Tri ¬ Hex ¬ Hex or Hex ® Tri ¬ Hex
95	Tricin di-O-hexoside - isomer#2	Tri Hex2	C29H34O17	[M-H]-	653.173	7.04 (B)	m/z 655 [M+H]+@CE10V: 655.185 (100), 493.132 (10, [M+H-Hex]+), 331.08 (49, [M+H-2Hex]+); m/z 653 [M-H]-@CE20V: 653.172 (5), 473.109 (3, [M-H-Hex-H2O]-), 329.066 (100, [M-H-2Hex]-); m/z 331 [Aglycon+H]+@FunnelExit120V&CE40V: matches CID mass spectrum obtained from [M+H]+ of authentic tricin	2	Tri ¬ Hex ¬ Hex or Hex ® Tri ¬ Hex
96	Tricin O-(O-hexuronosyl-hexoside)	Tri Hex-HexA-#1	C29H32O18	[M-H]-	667.152	6.04 (B)	m/z 669 [M+H]+@CE20V: 669.165 (22), 493.132 (2, Y1+), 331.081 (100, Y0+); m/z 667 [M-H]-@CE20V: 667.15 (64), 649.138 (2, [M-H-H2O]-), 337.076 (3, B2-), 329.066 (100, Y0-), 314.043 (2); m/z 331 [Aglycon+H]+@FunnelExit120V&CE40V: matches CID mass spectrum obtained from [M+H]+ of authentic tricin	2	Tri ¬ Hex ¬ HexA
97	Tricin O-(O-hexosyl-hexuronide)	Tri Hex-HexA-#2	C29H32O18	[M-H]-	667.152	6.93 (B)	m/z 669 [M+H]+@CE20V: 669.164 (25), 507.113 (23, Y1+), 331.081 (100, Y0+); m/z 667 [M-H]-@CE20V: 667.15 (78), 487.087 (12, Z1-), 443.099 (13, [Z1-CO2]-), 337.076 (16, B2-), 329.065 (100, Y0-), 179.056 (7, C1-), 139.002 (22), 119.034 (13), 113.023 (18), 101.024 (7), 99.009 (14), 89.024 (14), 75.008 (12); m/z 331 [Aglycon+H]+@FunnelExit120V&CE40V: matches CID mass spectrum obtained from [M+H]+ of a…	2	Tri ¬ HexA ¬ Hex
98	Tricin O-(O-hexuronosyl-hexuronide)	Tri HexA2	C29H30O19	[M-H]-	681.131	5.72 (B)	m/z 683 [M+H]+@CE20V: 683.145 (77), 507.112 (10, Y1+), 331.081 (100, Y0+); m/z 681 [M-H]-@CE20V: 681.129 (26), 351.057 (100, B2-), 329.065 (5, Y0-), 315.051 (2), 193.035 (10, C1-), 175.025 (4), 113.024 (7); m/z 331 [Aglycon+H]+@FunnelExit120V&CE40V: matches CID mass spectrum obtained from [M+H]+ of authentic tricin	2	Tri ¬ HexA ¬ HexA
99	Tricin O-(O-malonyl-hexoside)-O-hexoside	Tri Hex2-Mal	C32H36O20	[M-H-CO2]-	695.183	7.75 (B)	m/z 741 [M+H]+@CE20V: 741.186 (83), 655.183 (3, [M+H-Mal]+), 579.134 (23, [M+H-Hex]+), 493.13 (2, [M+H-Hex-Mal]+), 331.08 (100, [M+H-2Hex-Mal]+); m/z 739 [M-H]-@CE20V: 739.177 (3), 695.182 (100, [M-H-CO2]-), 329.066 (31, [M-H-2Hex-Mal]-); m/z 331 [Aglycon+H]+@FunnelExit120V&CE40V: matches CID mass spectrum obtained from [M+H]+ of authentic tricin	2	Hex ® Tri ¬ (Malonyl-Hex) or Tri ¬ (Malonyl-Hex) ¬ Hex
100	Tricin O-(O-malonyl-O-hexuronosyl-hexoside)	Tri Hex-HexA-Mal	C32H34O21	[M-H]-	753.152	7.10 (B)	m/z 755 [M+H]+@CE20V: 755.164 (96), 711.184 (3, [M+H-CO2]+), 669.161 (3, [M+H-Mal]+), 579.134 (3, Y1+), 331.08 (100, Y0+); m/z 753 [M-H]-@CE20V: 709.16 (100, [M-H-CO2]-), 691.154 (5, [M-H-CO2-H2O]-), 379.085 (4, [B2-CO2]-), 329.066 (64, Y0-); m/z 331 [Aglycon+H]+@FunnelExit120V&CE40V: matches CID mass spectrum obtained from [M+H]+ of authentic tricin	2	Tri ¬ (Malonyl-Hex) ¬ HexA
101	Tricin O-[O-(O-coumaroyl-hexuronosyl)-hexuronide]	Tri HexA2-Coum	C38H36O21	[M-H]-	827.168	7.35 (B)	m/z 829 [M+H]+@CE20V: 829.181 (90), 507.113 (24, Y1+), 331.08 (100, Y0+), 323.074 (18, B1+), 147.041 (5, [Coum+H]+); m/z 827 [M-H]-@CE20V: 827.166 (46), 663.115 (5, [M-H-Coum-H2O]-), 497.092 (100, B2-), 333.049 (11, [B2-Coum-H2O]-), 329.066 (13, Y0-), 163.04 (21, [Coum+H2O-H]-), 72.992 (6)	2	Tri ¬ HexA ¬ (Coumaroyl-HexA)
102	Tricin O-[O-(O-feruloyl-hexuronosyl)-hexuronide]	Tri HexA2-Fer	C39H38O22	[M-H]-	857.178	7.24 (B)	m/z 859 [M+H]+@CE20V: 859.191 (100), 507.111 (14, Y1+), 353.086 (27, B1+), 335.075 (5, [B1-H2O]+), 331.08 (89, Y0+), 260.068 (4), 177.054 (7, [Fer+H]+); m/z 857 [M-H]-@CE20V: 857.175 (48), 663.118 (7, [M-H-Fer-H2O]-), 527.104 (100, B2-), 369.081 (5, C1-), 333.046 (17, [B2-Fer-H2O]-), 329.065 (11, Y0-), 193.05 (23, [Fer+H2O-H]-), 175.025 (6), 113.024 (6)	2	Tri ¬ HexA ¬ (Feruloyl-HexA)
103	Tricin O-[O-(O-hexosyl-O-coumaroyl-hexuronosyl)-hexuronide]	Tri Hex-HexA2-Coum	C44H46O26	[M-H]-	989.221	6.60 (B)	m/z 991 [M+H]+@CE30V: 829.179 (78, Y2+), 507.111 (34, Y1+), 485.125 (6, B2+), 331.08 (100, Y0+), 323.075 (54, [B2-Hex]+), 305.063 (6, [B2-Hex-H2O]+), 147.043 (13, [Coum+H]+); m/z 989 [M-H]-@CE30V: 989.215 (31), 825.167 (11, [M-H-Coum-H2O]-), 659.144 (100, B3-), 513.108 (8), 495.097 (20, [B3-Coum-H2O]-), 329.065 (27, Y0-), 175.024 (11), 163.039 (16), 113.024 (24)	2	Tri ¬ HexA ¬ (Coum-HexA) ¬ Hex
104	Tricin O-[O-(O-hexosyl-O-feruloyl-hexuronosyl)-hexuronide] - isomer#1	Tri Hex-HexA2-Fer-#1	C45H48O27	[M-H]-	1019.23	5.46 (B)	m/z 1021 [M+H]+@CE30V: 1021.241 (7), 859.191 (56, Y2+), 507.112 (13, Y1+), 353.085 (24, [B2-Hex]+), 331.08 (100, Y0+), 260.069 (9), 177.053 (11, [Fer+H]+); m/z 1019 [M-H]-@CE30V: 1019.227 (67), 689.155 (100, B3-), 333.045 (38, [B3-Hex-Fer-H2O]-), 329.065 (10, Y0-), 193.05 (21, [Fer+H2O-H]-), 175.024 (12), 113.024 (11)	2	Tri ¬ HexA ¬ (Fer-HexA) ¬ Hex
105	Tricin O-[O-(O-hexosyl-O-feruloyl-hexuronosyl)-hexuronide] - isomer#2	Tri Hex-HexA2-Fer-#2	C45H48O27	[M-H]-	1019.23	6.48 (B)	m/z 1021 [M+H]+@CE30V: 1021.245 (3), 859.19 (66, Y2+), 507.111 (21, Y1+), 353.086 (44, [B2-Hex]+), 335.075 (8, [B2-Hex-H2O]+), 331.081 (100, Y0+), 260.068 (9), 177.054 (9, [Fer+H]+); m/z 1019 [M-H]-@CE30V: 1019.228 (40), 825.172 (7, [M-H-Fer-H2O]-), 689.155 (100, B3-), 495.097 (20, [B3-Fer-H2O]-), 329.066 (16, Y0-), 193.05 (11, [Fer+H2O-H]-), 113.024 (17); m/z 331 [Aglycon+H]+@FunnelExit120V&CE40…	2	Tri ¬ HexA ¬ (Fer-HexA) ¬ Hex
*Chromatographic method given in parentheses

## Sheet: g Flavonol O-Gly
Compound				Analytical Data
No.	Name	Abbreviation	Elemental Composition	Quantifier Ion			Observed fragment ions upon CID; m/z (rel. Intensity [%])	AL	Comments
				Type	m/z	RT [min]*
106	Kaempferol 3-O-b-glucopyranoside	Kaem Hex	C21H20O11	[M-H]-	447.093	6.58 (B)	m/z 449 [M+H]+@CE10V: 449.108 (5), 287.054 (100, Y0+), 145.049 (2), 85.029 (3); m/z 447 [M-H]-@CE20V: 447.092 (100), 327.051 (2, 0,2X0-), 285.04 (24, Y0-), 284.032 (43), 255.03 (4), 227.036 (2), 151.002 (2); m/z 287 [Aglycon+H]+@FunnelExit120V&CE40V: matches CID mass spectrum obtained from [M+H]+ of authentic tricin	1	Kaem-3-O¬1)-b-Glc
107	Kaempferol di-O-hexoside - isomer#1	Kaem Hex2-#1	C27H30O16	[M-H]-	609.146	4.02 (B)	m/z 611 [M+H]+@CE10V: 611.158 (37), 449.107 (100, [M+H-Hex]+), 287.053 (30, [M+H-2Hex]+); m/z 609 [M-H]-@CE20V: 609.144 (100), 447.092 (61, [M-H-Hex]-), 446.085 (19), 327.05 (3, [M-H-Hex-C4H8O4]-), 285.04 (36, [M-H-2Hex]-), 283.025 (6), 131.049 (2), 89.024 (3); m/z 287 [Aglycon+H]+@FunnelExit120V&CE40V: matches CID mass spectrum obtained from [M+H]+ of authentic tricin	2	Kaem ¬ Hex ¬ Hex or Hex ® Kaem ¬ Hex
108	Kaempferol di-O-hexoside - isomer#2	Kaem Hex2-#2	C27H30O16	[M-H]-	609.146	4.78 (B)	m/z 611 [M+H]+@CE10V: 611.159 (8), 449.107 (100, [M+H-Hex]+), 287.054 (17, [M+H-2Hex]+); m/z 609 [M-H]-@CE40V: 609.144 (15), 447.091 (7, [M-H-Hex]-), 446.085 (33), 285.04 (10, [M-H-2Hex]-), 284.031 (7), 283.025 (100), 255.029 (13); m/z 287 [Aglycon+H]+@FunnelExit120V&CE40V: matches CID mass spectrum obtained from [M+H]+ of authentic tricin	2	Kaem ¬ Hex ¬ Hex or Hex ® Kaem ¬ Hex
109	Kaempferol O-hexoside-O-hexuronide	Kaem Hex-HexA	C27H28O17	[M-H]-	623.125	3.86 (B)	m/z 625 [M+H]+@CE10V: 625.14 (15), 463.086 (100, [M+H-Hex]+), 287.055 (9, [M+H-Hex-HexA]+); m/z 623 [M-H]-@CE30V: 489.101 (2, [M-H-C4H6O5]-), 447.092 (100, [M-H-HexA]-), 285.04 (8, [M-H-Hex-HexA]-), 284.032 (19), 255.029 (3), 227.034 (3), 113.023 (7); m/z 287 [Aglycon+H]+@FunnelExit120V&CE40V: matches CID mass spectrum obtained from [M+H]+ of authentic tricin	2	Hex ® Kaem ¬ HexA
110	Quercetin 3-O-b-glucopyranoside	Quer Hex	C21H20O12	[M-H]-	463.088	5.86 (B)	m/z 465 [M+H]+@CE10V: 465.1 (4), 303.049 (100, Y0+), 163.074 (2), 145.05 (2), 85.029 (4); m/z 447 [M-H]-@CE20V: 463.087 (81), 343.041 (2, 02X0-), 301.034 (65, Y0-), 300.027 (100), 271.023 (4), 178.997 (2), 151.003 (3); m/z 303 [Aglycon+H]+@FunnelExit120V&CE40V: matches CID mass spectrum obtained from [M+H]+ of authentic quercetin	1	Quer-3-O¬1)-b-Glc
111	Quercetin di-O-hexoside - isomer#1	Quer Hex2-#1	C27H30O17	[M-H]-	625.141	3.48 (B)	m/z 627 [M+H]+@CE10V: 627.153 (43), 465.102 (100, [M+H-Hex]+), 303.049 (29, [M+H-2Hex]+); m/z 625 [M-H]-@CE30V: 625.14 (48), 463.086 (64, [M-H-Hex]-), 462.079 (100), 343.044 (4, [M-H-Hex-C4H8O4]-), 301.034 (38, [M-H-2Hex]-), 300.027 (7), 299.019 (38), 271.028 (3), 178.999 (3); m/z 303 [Aglycon+H]+@FunnelExit120V&CE40V: matches CID mass spectrum obtained from [M+H]+ of authentic quercetin	2	Quer ¬ Hex ¬ Hex or Hex ® Quer ¬ Hex
112	Quercetin di-O-hexoside - isomer#2	Quer Hex2-#2	C27H30O17	[M-H]-	625.141	4.50 (B)	m/z 627 [M+H]+@CE10V: 627.153 (7), 465.102 (100, [M+H-Hex]+), 303.05 (18, [M+H-2Hex]+), 145.048 (2), 85.028 (1); m/z 625 [M-H]-@CE30V: 625.139 (7), 463.088 (95, [M-H-Hex]-), 343.045 (1, [M-H-Hex-C4H8O4]-), 301.035 (100, [M-H-2Hex]-), 300.027 (33), 299.019 (4), 178.998 (2), 151.004 (3); m/z 303 [Aglycon+H]+@FunnelExit120V&CE40V: matches CID mass spectrum obtained from [M+H]+ of authentic quercetin	2	Quer ¬ Hex ¬ Hex or Hex ® Quer ¬ Hex
113	Quercetin O-hexoside-O-hexuronide	Quer Hex-HexA	C27H28O18	[M-H]-	639.12	3.30 (B)	m/z 641 [M+H]+@CE10V: 641.134 (22), 479.081 (100, [M+H-Hex]+), 303.05 (13, [M+H-Hex-HexA]+); m/z 639 [M-H]-@CE20V: 639.115 (42), 535.102 (3), 505.091 (2), 463.083 (100, [M-H-HexA]-), 301.029 (3, [M-H-Hex-HexA]-), 300.021 (5), 113.019 (2); m/z 303 [Aglycon+H]+@FunnelExit120V&CE40V: matches CID mass spectrum obtained from [M+H]+ of authentic quercetin	2	Hex ® Quer ¬ HexA
114	Quercetin O-(O-hexuronosyl-hexuronide)-O-hexoside	Quer Hex2-HexA	C33H36O24	[M-H]-	815.152	2.83 (B)	m/z 817 [M+H]+@CE10V: 817.166 (3), 655.112 (100, [M+H-Hex]+), 479.081 (35, [M+H-Hex-HexA]+), 303.05 (84, [M+H-Hex-2HexA]+), 159.028 (6), 85.028 (3); m/z 815 [M-H]-@CE20V: 815.15 (62), 463.086 (100, [M-H-2HexA]-), 351.056 (87, [HexA-HexA-H]-), 301.034 (15, [M-Hex-2HexA]-), 300.027 (7), 193.035 (14, [HexA+H2O-H]-), 175.022 (5), 113.024 (10); m/z 303 [Aglycon+H]+@FunnelExit120V&CE40V: matches CID ma…	2	Hex ® Quer ¬ HexA ¬ HexA
115	Isorhamnetin di-O-hexoside	IRha Hex2	C28H32O17	[M-H]-	639.157	5.03 (B)	m/z 641 [M+H]+@CE10V: 641.172 (9), 479.117 (54, [M+H-Hex]+), 317.065 (100, [M+H-2Hex]+); m/z 639 [M-H]-@CE30V: 639.155 (100), 477.102 (11, [M-H-Hex]-), 476.095 (20), 315.051 (9, [M-H-2Hex]-), 314.04 (2), 313.034 (36); m/z 317 [Aglycon+H]+@FunnelExit120V&CE40V: matches CID mass spectrum obtained from [M+H]+ of authentic isorhamnetin	2	IRha ¬ Hex ¬ Hex or Hex ® IRha ¬ Hex
*Chromatographic method given in parentheses

## Sheet: h Flavone C-Gly
Compound				Analytical Data
No.	Name	Abbreviation	Elemental Composition	Quantifier Ion			Observed fragment ions upon CID; m/z (rel. Intensity [%])	AL	Comments
				Type	m/z	RT [min]*
116	Apigenin C-hexoside	Api CHex	C21H20O10	[M-H]-	431.098	5.67 (B)	m/z 433 [M+H]+@CE20V: 433.111 (5), 415.101 (19, [M+H-H2O]+), 397.091 (43, [M+H-2H2O]+), 379.08 (37, [M+H-3H2O]+), 367.081 (34, [M+H-2H2O-H2CO]+), 361.069 (10, [M+H-4H2O]+), 351.085 (5, [M+H-3H2O-CO]+), 349.07 (9, [M+H-3H2O-H2CO]+), 337.07 (72, [M+H-2H2O-2H2CO]+), 323.09 (7, [M+H-3H2O-2CO]+), 313.07 (100, 0,2X0+), 295.059 (4, [0,2X0-H2O]+), 283.06 (86, [0,2X0-H2CO]+), 271.06 (6, Y0+); m/z 431 [M-H…	2	Api-6-C ¬ Hex or Api-8-C ¬ Hex
117	Apigenin C-hexoside-C-pentoside - isomer#1&#2	Api CHex-CPent	C26H28O14	[M-H]-	563.141	4.86/4.97 (B)	m/z 565 [M+H]+@CE20V: 565.154 (35), 547.144 (71), 529.133 (81), 511.123 (74), 499.123 (43), 493.112 (17), 481.112 (34), 475.117 (10), 469.112 (26), 457.111 (26), 451.102 (11), 445.112 (29), 439.102 (7), 433.091 (5), 427.102 (100), 421.091 (6), 415.1 (8), 409.091 (55), 397.091 (16), 391.08 (11), 379.081 (22), 355.08 (5), 325.07 (9); m/z 563 [M-H]-@CE30V: 563.14 (100), 545.129 (4), 503.118 (10), 47…	2	Pent ® 6-C-Api-8-C¬ Hex Hex ® 6-C-Api-8-C¬ Pent
118	Apigenin C-hexoside-C-pentoside - isomer#3&#4	Api CHex-CPent	C26H28O14	[M-H]-	563.141	5.05/5.11 (B)	m/z 565 [M+H]+@CE20V: 565.154 (37), 547.145 (100), 529.133 (97), 511.122 (74), 499.122 (63), 493.112 (46), 481.112 (54), 475.109 (12), 469.111 (85), 463.1 (10), 457.111 (48), 451.1 (31), 445.113 (52), 439.101 (19), 433.091 (10), 427.101 (55), 421.096 (17), 415.102 (30), 409.091 (64), 397.092 (42), 391.081 (25), 379.079 (41), 355.08 (10), 337.067 (12), 325.071 (14), 307.057 (9); m/z 563 [M-H]-@CE3…	2	Pent ® 6-C-Api-8-C¬ Hex Hex ® 6-C-Api-8-C¬ Pent
119	Apigenin C-hexoside-O-hexoside	Api CHex-Hex	C27H30O15	[M-H]-	593.151	3.73 (B)	m/z 595 [M+H]+@CE20V: 595.164 (78), 577.151 (100), 559.141 (33), 529.131 (48), 499.12 (29), 475.122 (65), 445.11 (20), 415.101 (29), 397.093 (21), 337.07 (29), 313.07 (27), 283.058 (16); m/z 593 [M-H]-@CE30V: 593.147 (35), 503.117 (43), 473.107 (100), 311.055 (9, [Y0+C2H2O]-, [M-H-Hex-C4H8O4]-), 282.052 (20)	2	Api-6-C¬ Hex ¬ Hex or Api-8-C ¬ Hex ¬ Hex or Hex ® Api-6-C ¬ Hex Hex ® Api-8-C ¬ Hex
120	Apigenin C-hexoside-C-hexoside	Api CHex-CHex	C27H30O15	[M-H]-	593.151	4.24 (B)	m/z 595 [M+H]+@CE20V: 595.164 (29), 577.154 (36), 559.144 (45), 541.13 (21), 529.131 (21), 523.126 (23), 511.118 (22), 499.12 (23), 481.111 (11), 475.119 (31), 457.111 (100), 445.108 (10), 439.102 (16), 427.104 (15), 409.088 (19), 379.081 (16), 355.078 (11), 271.062 (9); m/z 593 [M-H]-@CE30V: 593.149 (100), 575.135 (8), 503.118 (17), 473.107 (57), 383.075 (50), 365.063 (6), 353.066 (74, [Y0+2C2H2…	2	Hex ® 6-C-Api-8-C¬ Hex
121	Apigenin C-hexoside-C-pentoside-O-hexoside	Api CHex-CPent-Hex	C32H38O19	[M-H]-	725.193	4.72 (B)	m/z 727 [M+H]+@CE20V: 727.206 (100), 709.195 (41), 691.185 (22), 673.176 (5), 637.175 (9), 565.153 (7), 547.143 (41), 529.132 (23), 511.121 (23), 499.122 (10), 481.111 (9), 457.112 (5), 445.112 (44), 427.101 (90), 409.09 (26), 391.082 (4), 379.08 (5), 325.072 (4); m/z 725 [M-H]-@CE30V: 725.191 (100), 707.179 (6), 665.168 (13), 635.159 (20), 545.129 (10, [M-H-Hex-H2O]-), 485.108 (9), 443.096 (66),…	2	Pent ® 6-C-Api-8-C¬ Hex ¬ Hex or Hex ® 6-C-Api-8-C ¬ Pent ¬ Hex or Hex ® Pent ® 6-C-Api-8-C ¬ Hex or Hex ® Hex ® 6-C-Api-8-C ¬ Pent or Hex ® Api-(6-C ¬ Hex)-(8-C ¬ Pent) or Hex ® Api-(6-C ¬ Pent)-(8-C ¬ Hex)
122	Luteolin C-hexoside-C-pentoside - isomer#1&#2	Lut CHex-CPent	C26H28O15	[M-H]-	579.135	4.36/4.44 (B)	m/z 581 [M+H]+@CE20V: 581.15 (72), 563.138 (95), 545.129 (98), 527.117 (100), 515.117 (71), 509.106 (20), 497.107 (51), 491.11 (22), 485.105 (35), 473.101 (46), 467.094 (20), 461.103 (45), 455.091 (14), 443.097 (100), 437.088 (9), 431.099 (20), 425.086 (76), 419.141 (8), 413.084 (26), 407.068 (21), 395.072 (29), 371.079 (19), 353.061 (10), 341.062 (11); m/z 579 [M-H]-@CE30V: 579.132 (62), 561.125…	2	Pent ® 6-C-Lut-8-C ¬ Hex Hex ® 6-C-Lut-8-C ¬ Pent CID mass spectra of both isomers were similar, reported CID mass spectra represent averaged mass spectra of both isomers
*Chromatographic method given in parentheses

## Sheet: i Steroidal Saponins
Compound				Analytical Data
No.	Name	Abbreviation	Elemental Composition	Quantifier Ion			Observed fragment ions upon CID; m/z (rel. Intensity [%])	AL	Comments
				Type	m/z	RT [min]
123	C27H44O5 Hex3-Pent		C50H82O24	[M+HCOO]-	1111.52	7.46	m/z 1049 [M+H-H2O]+@CE20V: 1049.515 (41), 917.473 (3, [M+H-H2O-Pent]+), 887.460 (11, [M+H-H2O-Hex]+), 755.418 (12, [M+H-H2O-Pent-Hex]+), 725.409 (28, [M+H-H2O-2Hex]+), 593.367 (67, [M+H-H2O-2Hex-Pent]+), 457.154 (10, [Hex2-Pent+H]+), 431.315 (100, [Aglycone+H-H2O]+), 325.114 (4, [Hex2+H]+), 295.101 (18, [Hex-Pent+H]+), 287.196 (3, C19H27O2+), 259.083 (6, [Hex-Pent-2H2O]+); m/z 1111 [M+HCOO]-@CE60…	3	Furostanol-type steroid saponin
124	C27H44O5 Hex2-Pent2		C49H80O23	[M+HCOO]-	1081.51	7.59	m/z 1019 [M+H-H2O]+@CE20V: 1019.505 (59), 887.461 (3, [M+H-H2O-Pent]+), 857.451 (8, [M+H-H2O-Hex]+), 755.42 (2, [M+H-H2O-2Pent]+), 725.410 (23, [M+H-H2O-Pent-Hex]+), 593.368 (31, [M+H-H2O-2Pent-Hex]+), 563.356 (3, [M+H-H2O-Pent-2Hex]+), 431.315 (100, [Aglycone+H-H2O]+), 427.143 (1, [Pent2-Hex]+), 295.102 (4, [Pent-Hex+H]+), 287.200 (3, C19H27O2+), 265.092 (2, [Pent2+H]+); m/z 1035 [M-H]-@CE60V: 1…	3	Furostanol-type steroid saponin
125	C27H44O5 Hex2-Pent		C44H72O19	[M+HCOO]-	949.465	7.74	m/z 887 [M+H-H2O]+@CE20V: 887.461 (37), 755.420 (10, [M+H-H2O-Pent]+), 725.409 (37, [M+H-H2O-Hex]+), 593.367 (59, [M+H-H2O-Pent-Hex]+), 431.315 (100, [Aglycone+H-H2O]+), 413.303 (3, [Aglycone+H-2H2O]+), 287.200 (6, C19H27O2+), 167.107 (5); m/z 903 [M-H]-@CE50V: 903.457 (56), 771.414 (21, [M-H-Pent]-), 741.403 (3, [M-H-Hex]-), 609.362 (4, [M-H-Pent-Hex]-), 591.352 (4), 447.311 (1, [Aglycone-H]-), …	3	Furostanol-type steroid saponin
126	C27H44O5 Hex2		C39H64O15	[M+HCOO]-	817.423	8.29	m/z 755 [M+H-H2O]+@CE20V: 755.420 (38), 593.368 (100, [M+H-H2O-Hex]+), 449.251 (12, [C19H27O2+Hex]+), 431.315 (55, [Aglycone+H-H2O]+), 413.304 (7, [Aglycone+H-2H2O]+), 299.237 (4, C21H31O+), 287.199 (8, C19H27O2+), 269.188 (5, C19H25O+), 167.108 (6, C10H15O2+), 145.050 (3), 115.074 (4), 85.029 (3); m/z 817 [M+HCOO]-@CE50V: 771.414 (23, [M-H]-), 609.364 (7, [M-H-Hex]-), 591.352 (8, [M-H-Hex-H2O]-)…	3	Furostanol-type steroid saponin
127	C27H44O4 Hex5		C57H94O29	[M-H]-	1241.58	8.45	m/z 1225 [M+H-H2O]+@CE30V: 1225.582 (23), 1063.539 (3, [M+H-H2O-Hex]+), 901.480 (4, [M+H-H2O-2Hex]+), 739.425 (48, [M+H-H2O-3Hex]+), 577.373 (100, [M+H-H2O-4Hex]+), 487.163 (9, [Hex3+H]+), 433.258 (9, [C19H27O+Hex]+), 415.32 (49, [Aglycone+H-H2O]+), 397.31 (14, [Aglycone+H-2H2O]+), 325.112 (48, [Hex2+H]+), 271.206 (19, C19H27O+), 253.195 (9, C19H25+), 163.059 (18), 145.049 (18), 127.038 (7), 97.0…	3	Furostanol-type steroid saponin
128	C27H44O4 Hex4		C51H84O24	[M-H]-	1079.53	8.57	m/z 1063 [M+H-H2O]+@CE30V: 1063.527 (60), 739.425 (13, [M+H-H2O-Hex]+), 577.372 (46, [M+H-H2O-2Hex]+), 559.360 (9,[M+H-2H2O-2Hex]+), 487.163 (2, [Hex3+H]+), 433.256 (3, [C19H27O+Hex]+), 415.319 (100, [Aglycone+H-H2O]+), 397.309 (33, [Aglycone+H-2H2O]+), 379.300 (5, [Aglycone+H-3H2O]+), 325.113 (29, [Hex2+H]+), 271.205 (37, C19H27O+), 253.193 (24, C19H25+), 167.106 (10), 163.060 (42), 145.05 (29),…	3	Furostanol-type steroid saponin
129	C27H44O4 Hex2-Pent2		C49H80O22	[M-H]-	1019.51	8.6	m/z 1003 [M+H-H2O]+@CE30V: 1003.508 (100), 871.453 (2, [M+H-H2O-Pent]+), 841.457 (39, [M+H-H2O-Hex]+), 739.423 (5, [M+H-H2O-2Pent]+), 709.413 (12, [M+H-H2O-Pent-Hex]+), 577.371 (18, [M+H-H2O-2Pent-Hex]+), 559.360 (7, [M+H-2H2O-2Pent-Hex]+), 433.252 (2, [C19H27O+Hex]+), 427.144 (2, [Hex-Pent2+H]+), 415.32 (62, [Aglycone+H-H2O]+), 397.309 (46, [Aglycone+H-2H2O]+), 295.101 (10, [Hex-Pent]+), 283.240…	3	Furostanol-type steroid saponin
130	C27H46O4 Hex5		C57H96O29	[M-H]-	1243.6	8.55	m/z 1227 [M+H-H2O]+@CE30V: 1227.597 (61), 1065.537 (4, [M+H-H2O-Hex]+), 903.483 (4, [M+H-H2O-2Hex]+), 741.439 (49, [M+H-H2O-3Hex]+), 579.388 (100, [M+H-H2O-4Hex]+), 487.164 (8, [Hex3+H]+), 435.274 (21, [C19H29O+Hex]+), 417.334 (63, [Aglycone+H-H2O]+), 399.324 (6, [Aglycone+H-2H2O]+), 325.112 (62, [Hex2+H]+), 289.091 (5), 273.221 (35, C19H29O+), 255.211 (4, C19H27+), 167.104 (4), 163.06 (38), 145.…	3	Furostanol-type steroid saponin
131	C27H46O4 Hex4		C51H86O24	[M-H]-	1081.54	8.68	m/z 1065 [M+H-H2O]+@CE30V: 1065.544 (100), 903.491 (7, [M+H-H2O-Hex]+), 741.439 (10, [M+H-H2O-2Hex]+), 579.388 (36, [M+H-H2O-3Hex]+), 487.163 (2, [Hex3+H]+), 435.271 (10, [C19H29O+Hex]+), 417.334 (70, [Aglycone+H-H2O]+), 399.323 (13, [Aglycone+H-2H2O]+), 325.111 (28, [Hex2+H]+), 273.221 (49, C19H29O+), 255.209 (9, C19H27+), 167.106 (8), 163.059 (30), 145.049 (26), 127.038 (12), 115.074 (3), 97.02…	3	Furostanol-type steroid saponin
132	C27H42O4 Hex-Pent2		C43H68O17	[M+HCOO]-	901.444	14.09	m/z 874[M+NH4]+@CE40V: 431.315 (100, [Aglycone+H]+), 413.304 (57, [Aglycone+H-H2O]+), 395.294 (10, [Aglycone+H-2H2O]+), 295.102 (2, [Hex-Pent+H]+), 287.200 (12, C19H27O2+), 265.091 (5), 259.08 (5), 247.081 (8), 229.07 (9), 211.059 (11), 145.049 (13), 133.05 (33), 127.039 (7), 125.096 (5), 115.039 (19), 97.028 (21), 85.028 (10), 73.028 (14); m/z 901 [M-H]-@CE40V: 855.436 (100, [M-H]-), 723.394 (13…	3	Spirostanol-type steroid saponin

[truncated: 2 more sheets: j HCA Conjugates, k Other Metabolites]
